# Supplementary material for: Biochemical and structural basis for differential inhibitor sensitivity of EGFR with distinct exon 19 mutations
Source: Nat Commun. 2022 Nov 10;13:6791. doi: 10.1038/s41467-022-34398-z (PMC9649653; doi:10.1038/s41467-022-34398-z)
Supplement: Supplementary file 3 — Source Data File [file 41467_2022_34398_MOESM3_ESM.xlsx]

## Sheet: Fig. 1c data
[erlotinib] (mM)		Relative Activity (Vi/V0)
	exp#1	exp#2	exp#3	exp#4	exp#5	exp#6
5				0.081888	0	0.0106748
2				0	0.0219593	0.0691551
1.25	0	0	0	0.0233884	0.0549123	0.0425619
0.625	0.006711	0.0370435	0.00668452	0.0116843	0.0549123	0.117016
0.3125	0.154437	0	0.0800396	0	0.0823813	0
0.15625	0.0738486	0.0222287	0.0133566	0.263062	0.142765	0.223338
0.078125	0.255101	0.177819	0.13337	0.274797	0.175747	0.159567
0.0390625	0.449791	0.318558	0.380154	0.432603	0.25264	0.170149
0.0195312	0.671369	0.622286	0.553497	0.812554	0.714001	0.739211
0.00976563	0.812365	0.837102	0.646885	1	0.944682	0.893439
0.00488281	0.886307	0.947807	0.926641	0.987861	1	1
0.00244141	0.940249	0.992675	0.953842
0.0012207	1	1	1
[afatinib] (mM)		Relative Activity (Vi/V0)
	exp#1	exp#2	exp#3	exp#4	exp#5	exp#6
5				0.0566043	0	0
2				0.125789	0.105889	0.152144
1.25	0.1632	0.10128	0.122593	0.0125827	0.070596	0.114096
0.625	0.134786	0.00633479	0.0838717	0.119499	0.0941213	0.163008
0.3125	0.0284009	0.0190044	0	0.0754748	0.05883	0.0923515
0.15625	0.0354962	0.0759678	0.012847	0.220133	0.18824	0.260816
0.078125	0	0	0.0064651	0	0.105879	0.119526
0.0390625	0.26256	0.265778	0.245215	0.238961	0.335291	0.336908
0.0195312	0.525035	0.461946	0.445279	0.748387	0.858813	0.788092
0.00976563	0.837235	0.810012	0.716338	0.987375	1	0.858728
0.00488281	1	1	1	1	0.988193	1
0.00244141	0.929843	0.816191	0.980855
0.0012207	0.964921	0.873289	0.974474
[osimertinib] (mM)		Relative Activity (Vi/V0)
	exp#1	exp#2	exp#3	exp#4	exp#5	exp#6
5				0	0.140864	0.0293999
2				0.13605	0.232436	0.205905
1.25	0.11324	0.00662584	0.013417	0.0680216	0	0
0.625	0	0.0397739	0.020125	0.170058	0.267655	0.0147595
0.3125	0.150975	0	0.0670863	0.183642	0.352179	0.227969
0.15625	0.213869	0.21197	0	0.122441	0.316961	0.345593
0.078125	0.52204	0.417308	0.288503	0.204124	0.309893	0.13974
0.0390625	0.622717	0.649173	0.456178	0.244854	0.302825	0.205918
0.0195312	0.8051	0.63591	0.677588	0.48982	0.415547	0.301439
0.00976563	0.899712	0.900934	0.791609	0.850266	0.774676	0.786741
0.00488281	0.912151	0.920583	0.81176	1	1	1
0.00244141	1	1	1
0.0012207	0.861696	0.920583	0.885564

## Sheet: Fig. 1d data
[erlotinib] (mM)		Relative Activity (Vi/V0)
	exp#1	exp#2	exp#3	exp#4	exp#5	exp#6
10	0.03011	0.009554	0.038833	0.086222	0.1	0.092862
5					0.095356	0.101766
2.5	0.127154	0.117848	0.103533	0.15071	0.137154	0.123473
1.25				0.279261	0.254532	0.235762
0.625	0.297726	0.26752	0.239467	0.368892	0.312734	0.325018
0.3125				0.460014	0.414532	0.421486
0.15625	0.672433	0.557415	0.569533	0.596449	0.563596	0.56078
0.078125				0.67919	0.690861	0.675055
0.039063	0.953136	0.828084	0.854	0.865057	0.796255	0.746873
0.0195312				0.672301	0.909363	0.785872
0.009766	1.03722	0.898294	0.874	0.913352	0.890637	0.73223
0.002441	1.07374	0.990814	0.922
0.00061	1.11716	0.974409	0.967333
0.000153	1.12405	0.984252	1
3.81e-05	1.04066	0.946194	0.925333
9.54e-06	1.06409	0.965223	0.951333
[afatinib] (mM)		Relative Activity (Vi/V0)
	exp#1	exp#2	exp#3	exp#4	exp#5	exp#6
1.25	0.005127	0.004591	0.004085	0.030608	0	0
0.625				0.030608	0	0
0.3125	0.017947	0.015559	0.013664	0.030608	0	0.035288
0.15625				0.081627	0.010869	0.152933
0.078125	0.1327	0.116089	0.106492	0.387849	0.282579	0.258846
0.0195312	0.599873	0.619097	0.560549	0.765398	0.663009	0.741154
0.00976563				0.948917	0.815271	0.894086
0.00488281	0.821293	0.857423	0.799625	0.918436	0.85871	1
0.001221	0.953739	0.968607	0.893883
0.000305	0.953739	0.984303	0.969413
7.63e-05	0.968948	1	0.908864
1.91e-05	0.846008	0.920863	0.969413
4.77e-06	0.984157	0.968607	0.908864
[osimertinib] (mM)		Relative Activity (Vi/V0)
	exp#1	exp#2	exp#3	exp#4	exp#5	exp#6
5	0.033897	0.041667	0.020905	0.138827	0.154754	0.127954
2.5				0.177933	0.178605	0.13815
1.25	0.047458	0.041667	0.069691	0.188827	0.177179	0.161512
0.625				0.188827	0.15935	0.129912
0.3125	0.115223	0.104149	0.097559	0.305098	0.28851	0.242539
0.15625				0.440642	0.43851	0.409723
0.078125	0.393226	0.395851	0.369347	0.576257	0.6	0.567049
0.0195312	0.715084	0.704864	0.700431	0.698324	0.703883	0.665361
0.00976563				0.820531	0.823296	0.79946
0.00488281	0.888268	0.874821	0.819095	0.881285	0.923138	0.885213
0.001221	0.840782	0.899142	0.88514
0.000305	0.935754	0.954936	0.8715
7.63e-05	0.912011	0.982833	0.947595
1.91e-05	0.921788	0.913448	0.926777
4.77e-06	0.932263	0.930615	0.905958

## Sheet: Fig. 2a data
EGFR TKD variant			IC50 (erlotinib) - nanomolar								IC50 (afatinib) - nanomolar								IC50 (osimertinib) - nanomolar
			exp#1	exp#2	exp#3	exp#4	exp#5	exp#6			exp#1	exp#2	exp#3	exp#4	exp#5	exp#6			exp#1	exp#2	exp#3	exp#4	exp#5	exp#6
DL747-A750InsP			211.1	204.9	180.4	260.1	222.4	313.1			22.99	23.28	20.32	51.08	47.31	48.5			51.44	42.51	45.23	95.08	77.81	76.98
L747P			151.8	139.5	158.8	153.7	118.9	123.2			39.85	28.91	36.44	39.32	39.55	39.69			85.47	73.62	79.39	266	234.7	217.4
DE746-A750			32.74	26.27	21.78	45.12	31.2	29.13			21.57	18.95	18.28	30.24	37.82	35.87			64.88	49.24	30.4	25.25	30.73	19.93
DL747-P753InsS			29.2	31.1	55.46	44.58	31.68	31.66			28.91	27.84	19.78	23.42	23.34	22.93			23.16	37.9	51.43	16.2	12.77	13.45
DE746-T751InsA			24.33	20.99	19.26	15.58	15.91	21.19			9.408	9.363	8.765	7.547	7.281	8.098			12.31	12.92	13.92	11.04	8.891	8.818
DL747-T751InsP			17.45	20.02	18.9	8.59	12.91	8.39			4.074	2.85	4.835	9.097	6.379	6.615			8.313	8.36	6.075	7.906	4.658	5.489
DS752-I759			34.33	22.83	26.64	20.97	24.79	18.89			29.45	23.04	25.84	14.1	14.24	12.59			16.82	17.83	14.06	23.63	32.82	24.42
L858R			58.35	90.71	62.77	75.48	81.82	78.27			23.83	24.35	23.09	23.11	20.01	21.79			48.48	54.16	50.38	52.83	53.42	50.77

## Sheet: Fig. 2b quantitation
			EGFR TKD variant
[erlotinib] (nM)			DL747-A750InsP (% max)				L747P (% max)				DE746-A750 (% max)				DE746-T751InsA (% max)				DL747-T751InsP (% max)				DS752-I759 (% max)
0			100	100	100		100	100	100		100	100	100		100	100	100		100	100	100		100	100	100
1			72.4117	71.2995	96.3203		95.184	86.2558	86.4916		52.345	73.1776	40.6606		64.5933	63.874	90.6504		62.9479	73.5042	76.8024		91.3415	105.622	68.304
10			44.0798	19.6495	17.3625		60.4507	45.1276	30.5697		4.38277	6.4014	6.99937		15.3275	4.67201	16.984		14.6365	10.5512	6.41466		42.8816	64.5878	15.6069
100			0.996669	0.970888	0.825653		10.0916	8.54582	19.1048		1.30475	0.625129	3.26849		3.2075	-2.34509	4.53138		2.27803	1.71095	0.736282		1.33194	2.26453	2.5323
1000			0.0842594	0.176123	0.259013		0.359474	0.407116	0.633329		1.67705	3.744	3.60362		8.03722	12.1176	5.18894		0.746177	-4.36679	-0.260481		0.0562559	1.85085	0.852268

## Sheet: Figs. 2c-e data
Fig. 2c: Cheng-Prusoff Plot for DL747-A750InsP
[ATP]/KM,ATP		IC50 fit
		exp#1	exp#2	exp#3
43.48		0.254	0.2563	0.1924
21.74		0.1614	0.1297	0.09239
10.87		0.1376	0.08799	0.05682
5.43		0.03893	0.04287	0.02313
2.72		0.01652	0.04005	0.02014
1.36		0.008945	0.02008	0.01245
0.68		0.0121	0.01114	0.008307
0.34		0.006863	0.008414	0.00707
0.17		0.007484	0.007858	0.02237
0.085		0.002525		0.00889
Fig. 2d: Cheng-Prusoff Plot for L747P
[ATP]/KM,ATP		IC50 fit
		exp#1	exp#2	exp#3
23.81		0.2107		0.1365
11.9		0.1389	0.05917	0.1518
5.952		0.07104	0.08374	0.1207
2.976		0.04864	0.06923	0.05679
1.4881		0.04167	0.03171	0.05394
0.744		0.04255	0.01269	0.08501
0.372		0.05994	0.01012	0.017
0.186		0.03725	0.03012	0.01682
Fig. 2e: Cheng-Prusoff Plot for DL747-P753InsS
[ATP]/KM,ATP		IC50 fit
		exp#1	exp#2	exp#3
24.75		0.1498	0.1261	0.07718
12.376		0.08188	0.05836	0.06058
6.188		0.04958	0.03816	0.04105
3.094		0.0456	0.03711	0.02213
1.547		0.03171	0.0229	0.0122
0.7735		0.02331	0.01843	0.01141
0.3868		0.02898	0.02151	0.007972
0.1934		0.02172	0.02165	0.00363
0.0967		0.0173	0.003254	0.005158
0.0483		0.00821	0.01892	0.008405
0.0242		0.007675	0.02952	0.001042

## Sheet: Fig. 3a data
KM,ATP determination (wild-type)
[ATP] (mM)		Relative Activity (Vi/V0)
		exp#1	exp#2	exp#3	exp#4	exp#5	exp#6	exp#7	exp#8
0.5		0.989351	0.908099	0.995701	1	0.988179	1	0.976684	1
0.25		0.943208	0.944322	0.956089	0.988055	1	0.858918	1	0.844934
0.125		1	1	1	0.859873	0.890599	0.880651	0.8365	0.775023
0.0625		0.9616	0.873299	0.947336	0.728161	0.738486	0.677472	0.878527	0.749923
0.03125		0.806227	0.835653	0.806695	0.645165	0.665886	0.620964	0.63083	0.469972
0.015625		0.59858	0.702942	0.674958	0.510439	0.538419	0.568554	0.495395	0.514936
0.007813		0.492416	0.452547	0.48457	0.36086	0.379949	0.403254	0.518711	0.585001
0.003906		0.292352	0.33328	0.35575	0.235587	0.205978	0.0725781	0.233592	0.214968
0.001953		0.166182	0.260993	0.194687	0.0984104	0.0747074	0.0887108	0.135522	0.114999
0.000977		0.110778	0.0814615	0.121526	0.0775323	0.0256165	0.120964	-0.0373754	0.119987
KM,ATP determination (DL747-A750InsP)
[ATP] (mM)		Relative Activity (Vi/V0)
		exp#1	exp#2	exp#3	exp#4	exp#5	exp#6	exp#7	exp#8	exp#9
0.5		1	1	1	0.983974	0.983393	0.981101	0.983075	0.984439	0.993327
0.25		0.96603	0.974873	0.900949	1	1	1	1	1	1
0.125		0.92201	0.922204	0.898029	0.867171	0.847428	0.889333	0.889958	0.901925	0.896557
0.0625		0.747939	0.830877	0.863713	0.721812	0.732556	0.760475	0.803462	0.822299	0.809273
0.03125		0.467739	0.75453	0.643466	0.561133	0.572444	0.578475	0.617851	0.64817	0.623124
0.015625		0.469548	0.489974	0.463616	0.339671	0.3279	0.361727	0.41878	0.435021	0.448491
0.007813		0.252262	0.303214	0.259674	0.215081	0.178524	0.209424	0.252305	0.266989	0.300197
0.003906		0.245829	0.264315	0.190265	0.109001	0.10392	0.108925	0.16714	0.193241	0.279244
0.001953		0.0855075	0.108891	0.0940134	0.0621107	0.0411413	0.0472631	0.0873122	0.130471	0.242106
0.000977		0.155296	0.0377866	0.0195867	0.0431314	0.0276788	0.0278946	0	0	0
KM,ATP determination (L747P)
[ATP] (mM)		Relative Activity (Vi/V0)
		exp#1	exp#2	exp#3	exp#4	exp#5	exp#6	exp#7	exp#8	exp#9
0.5		0.980331	1	0.979836	0.995166	0.996134	0.983606	0.863926	1	0.959196
0.25		1	0.997436	1	1	1	1	1	0.964379	1
0.125		0.948072	0.971795	0.96517	0.945619	0.943943	0.978361	0.873225	0.875851	0.924713
0.0625		0.864674	0.913676	0.894959	0.860423	0.874999	0.876066	0.73813	0.761655	0.859196
0.03125		0.753187	0.778547	0.817415	0.680363	0.664304	0.663607	0.517866	0.605553	0.614368
0.015625		0.489221	0.564103	0.589918	0.458127	0.428802	0.429246	0.355115	0.367156	0.382472
0.007813		0.317546	0.351965	0.382493	0.303202	0.272358	0.244984	0.200244	0.17428	0.191207
0.003906		0.171676	0.179487	0.212465	0.154924	0.144072	0.134164	0.0921197	0.0942902	0.109713
0.001953		0.0729583	0.0862397	0.107516	0.0856795	0.0896259	0.100131	0.0413855	0.040005	0.0454543
0.000977		0.0579383	0.0606064	0.0699913	0.0625985	0.0404188	0.0429246	0.00133554	0.0100003	-0.00783621
KM,ATP determination (DL747-E749)
[ATP] (mM)		Relative Activity (Vi/V0)
		exp#1	exp#2	exp#3	exp#4	exp#5	exp#6	exp#7	exp#8	exp#9
0.5		0.963606	0.93438	0.918549	1	1	0.998168	0.8708	0.880589	0.888412
0.25		0.992721	0.959619	0.988109	0.974783	0.988434	1	0.969238	0.934959	0.939378
0.125		1	1	1	0.896957	0.904359	0.884615	1	1	1
0.0625		0.965286	0.952328	0.926278	0.754348	0.740214	0.754579	0.875532	0.922256	0.931867
0.03125		0.768757	0.794167	0.799049	0.667391	0.618772	0.56044	0.810696	0.859248	0.886803
0.015625		0.665174	0.675827	0.752675	0.45913	0.421975	0.376694	0.662092	0.748476	0.733369
0.007813		0.374468	0.38968	0.397622	0.322261	0.296486	0.271245	0.517747	0.565549	0.574034
0.003906		0.289026	0.311385	0.285672	0.193435	0.171575	0.169963	0.335211	0.373018	0.393026
0.001953		0.183595	0.213068	0.200773	0.105478	0.0925712	0.0889652	0.189446	0.21499	0.208155
0.000977		0.118141	0.140213	0.194946	0.0403913	0.0316059	0.0362042	0.0920492	0.102846	0.110998
KM,ATP determination (DE746-A750)
[ATP] (mM)		Relative Activity (Vi/V0)
		exp#1	exp#2	exp#3	exp#4	exp#5	exp#6	exp#7	exp#8	exp#9
2		1	1	1				1	0.992067	1
1		0.973498	0.861091	0.871442	1	1	1	0.95351	1	0.997795
0.5		0.857686	0.722093	0.807163	0.902043	0.783582	0.880168	0.783397	0.813537	0.814153
0.25		0.648145	0.631843	0.624599	0.729572	0.68181	0.714313	0.58463	0.653834	0.628086
0.125		0.518021	0.387835	0.41131	0.47753	0.483395	0.469411	0.517552	0.510523	0.520061
0.0625		0.279505	0.256172	0.231385	0.283852	0.312967	0.311225	0.29241	0.351877	0.303682
0.03125		0.156625	0.129249	0.12083	0.204281	0.195896	0.183723	0.194023	0.253834	0.273589
0.015625		0.120494	0.09517	0.088134	0.161868	0.120709	0.124977	0.127135	0.18128	0.170965
0.007813		0.0795057	0.105546	0.0642597	0.106129	0.0639083	0.0501777	0.0802184	0.147118	0.147266
0.003906		0.067456	0.0439088	0.0771158	0.0691728	0.0554295	0.0295319	0.108634	0.106716	0.132275
0.001953		0.0819168	0.0487922	0.0565504	0.0701172	0.044338	0.0561272	0.0982926	0.124061	0.0992069
0.000977		0.0843287	0.112254	0.0770972	0.0716345	0.0636004	0.0535828	0.0563761	0.0587208	0.0558309
KM,ATP determination (DL747-P753InsS)
[ATP] (mM)		Relative Activity (Vi/V0)
		exp#1	exp#2	exp#3	exp#4	exp#5	exp#6	exp#7	exp#8	exp#9
1.25		0.983644	0.985853	0.982414	0.974794	1	0.958248	1	1	1
0.625		1	1	1	1	0.959365	1	0.851122	0.925561	0.924444
0.3125		0.798646	0.872687	0.838691	0.850138	0.945986	0.874745	0.806239	0.806239	0.833334
0.15625		0.708968	0.64853	0.687083	0.699817	0.716055	0.763747	0.62671	0.56705	0.621111
0.078125		0.404682	0.506964	0.508005	0.524748	0.621902	0.513747	0.358292	0.432896	0.469722
0.039063		0.241738	0.346246	0.340631	0.324977	0.391923	0.305499	0.179146	0.283634	0.303056
0.019531		0.146475	0.17666	0.151607	0.187489	0.216254	0.18055	0.194089	0.119431	0.0606111
0.009766		0.117202	0.0777473	0.0964828	0.174977	0.0540634	0.083299	0.0597154	0.0597154	0.181833
0.004883		0.166667	0.0653428	0.0885992	6.44363e-17	0.0675919	-0.0416627	0.0746582	0.0597154	0.106055
0.002441		0.0109873	0.022965	0.0630077	-0.0874893	-1.74182e-17	0.083299	0.0298572	-0.0447868	0.287889
0.001221		0.0531074	0.0353322	0.0964828	0.0749767	0.0270313	0.0277745	-8.70826e-15	0.0149266	0.393944
KM,ATP determination (DE746-T751InsA)
[ATP] (mM)		Relative Activity (Vi/V0)
		exp#1	exp#2	exp#3	exp#4	exp#5	exp#6	exp#7	exp#8	exp#9
2		1	1	0.917108	1	1	0.917417	1	1	1
1		0.917586	0.925337	0.846154	0.960554	0.942461	1	0.976518	0.895037	0.910191
0.5		0.835171	0.880661	1	0.83391	0.774946	0.783033	0.698462	0.672824	0.707859
0.25		0.654092	0.647491	0.697612	0.579931	0.50925	0.563889	0.597085	0.462897	0.55544
0.125		0.516483	0.47038	0.563329	0.390173	0.357247	0.364415	0.379919	0.302767	0.293437
0.0625		0.267614	0.297063	0.343369	0.264014	0.201602	0.2244	0.209636	0.16908	0.186097
0.03125		0.220662	0.202999	0.198475	0.139654	0.138966	0.131682	0.137571	0.125061	0.139724
0.015625		0.150261	0.0841491	0.214589	0.120207	0.0626443	0.0888893	0.0327529	0.0460784	0.0698615
0.007813		-0.0375491	-0.0693386	0.0160937	0.0766092	0.049621	0.0537017	-0.0392758	-0.0724207	-0.076861
0.003906		1.3836e-06	-0.103974	-0.0214833	0.032415	0.034734	0.0575377	0.135142	0.0228643	-0.00441484
0.001953		-0.0986034	-0.103974	-0.0858051	-0.00885925	-0.00932383	-0.00382778	-0.0523863	-0.0658278	-0.0558697
KM,ATP determination (DL747-T751InsP)
[ATP] (mM)		Relative Activity (Vi/V0)
		exp#1	exp#2	exp#3	exp#4	exp#5	exp#6	exp#7	exp#8	exp#9
3		0.944407	1	0.995898	1	1	0.930473
1.5		1	0.900412	0.995898	0.981046	0.956785	1	0.94623	1	1
0.75		0.964067	0.912775	1	0.809705	0.809705	1	1	0.929398	0.954129
0.375		0.854237	0.758242	0.79639	0.862017	0.704474	0.797598	0.817676	0.695602	0.757537
0.1875		0.666033	0.547733	0.530927	0.441622	0.368007	0.541631	0.607169	0.511632	0.526343
0.09375		0.403525	0.301649	0.545201	0.478393	0.441622	0.583348	0.417861	0.300984	0.272674
0.046875		0.356543	0.206387	0.331829	0.29439	0.25762	0.124979	0.281891	0.240799	0.21848
0.0234375		0.203728	0.0992446	0.218047	0.0256253	0.0256253	0.0155705	0.18628	0.205266	0.145086
0.0117188		0.184136	0.0119094	0.170632	0.0429338	0.036801	-0.0139061	0.110445	0.132755	0.127588
0.00585938		0.211593	0.253983	0.184906	0.0184005	0.0429338	-6.81554e-07	0.0889987	0.15897	0.110092
0.00292969		0.105763	-0.00796957	0.146923	-0.0859034	-0.0429095	-0.0833529	-0.0115366	0.080266	0.0489385
0.00146484		0.215458	0.0793953	-0.00951902	0.0736009	0.0736009	0.0902999	-0.0181314	0.134259	0.157274
KM,ATP determination (DS752-I759)
[ATP] (mM)		Relative Activity (Vi/V0)
		exp#1	exp#2	exp#3	exp#4	exp#5	exp#6	exp#7	exp#8	exp#9
2		1	1	1	0.973443	0.973803	0.926614	0.855791	0.837381	0.829196
1		0.925581	0.913043	0.930115	1	1	1	1	1	1
0.5		0.854485	0.830363	0.871037	0.902381	0.95122	0.944297	0.891982	0.755987	0.769326
0.25		0.712957	0.695438	0.724064	0.782326	0.78925	0.785411	0.738679	0.723497	0.717908
0.125		0.535415	0.518959	0.51059	0.582327	0.609485	0.630946	0.792872	0.772233	0.649586
0.0625		0.348305	0.339059	0.367219	0.42674	0.46477	0.476392	0.54046	0.536593	0.606797
0.03125		0.196744	0.207555	0.209798	0.355586	0.320145	0.317595	0.288233	0.186903	0.247931
0.015625		0.119336	0.128011	0.115418	0.182234	0.184192	0.18886	0.167316	0.109161	0.151418
0.007813		0.0741528	0.0761226	0.0769452	0.128937	0.12719	0.111583	0.0772274	0.0232293	0.112942
0.003906		0.0258007	0.0138413	0.0384659	0.0577836	0.0175429	0.055791	0.0321824	0.0493552	0.0580035
0.001953		0.0129032	0.0103782	0.00349746	0.0266665	0.0789251	0.055791	0.0546956	0.0464578	0.00915867
0.000977		-0.00645113	0.0242195	0.00349746	-0.0177848	0.0306955	-0.0128763	-0.0160859	0.0319377	-0.0183106

## Sheet: Fig. 3b data
EGFR TKD variant			Best fit KM,ATP (mM)
			exp#1	exp#2	exp#3	exp#4	exp#5	exp#6	exp#7	exp#8	exp#9	exp#10	exp#11	exp#12
wild-type			9.32	7.22	7.98	15.76	15.6	15.02	12.58	10.12
DL747-A750InsP			23.57	15.43	18.74	31.12	32.49	29.19	22.67	20.11	16.8
L747P			16.78	14.56	12.52	19.27	21.16	21.73	28.78	29.37	26.01
DL747-E749			10.29	8.84	8.25	18.42	22.27	26.26	7.28	5.87	5.78
DE746-A750			167.9	176.4	194.5	161.6	159.2	171.1	148.7	116.4	125.5
DL747-P753InsS			115.1	93.74	90.16	86.05	70.28	87.56	137.8	131.5	99.92
DE746-T751InsA			151.6	171.4	216	284.6	227.8	263	286.7	318.1
DL747-T751InsP			93.47	182.9	100.3	162.2	216.9	156.6	135.4	204.1	224
DS752-I759			123.6	122.3	123.5	82.82	82.77	79.25	65.91	75.59	64.3
L858R			89.3	87.37	87.56	63.13	77.29	74.52	60.07	51.15
L858R/T790M			48.02	47.44	43.12	45.89	44.65	56.32	50.72	43.54	40.77	47.5	38.86	35.29

## Sheet: Fig. 4-6 HDX data WT no erlot
Start	End	Sequence	MH+ (unlabeled peptide)	Ave Retention Time (min)	MaxUptake	Labeling time (s)	Mean Uptake (3 preps)	SD (3 preps)	% Exchange	% SD
704	711	LRILKETE	1001.6	4.87924	7	0	0	0	0	0
704	711	LRILKETE	1001.6	4.90526	7	10	1.81341	0.0907088	46.4766	2.32481
704	711	LRILKETE	1001.6	4.87705	7	60	2.23412	0.0938599	57.2592	2.40558
704	711	LRILKETE	1001.6	4.87259	7	600	2.94344	0.115926	75.4386	2.97112
704	711	LRILKETE	1001.6	4.87642	7	3600	3.38671	0.154473	86.7995	3.95905
704	711	LRILKETE	1001.6	4.89179	7	7200	3.70326	0.0825201	94.9125	2.11494
704	711	LRILKETE	1001.6	4.90082	7	FullD	3.90177	0.164076	100	4.20517
704	722	LRILKETEFKKIKVLGSGA	2130.3	5.4319	18	0	0	0	0	0
704	722	LRILKETEFKKIKVLGSGA	2130.3	5.45876	18	10	3.98701	0.265358	46.3401	3.0842
704	722	LRILKETEFKKIKVLGSGA	2130.3	5.43624	18	60	5.10352	0.298228	59.3171	3.46624
704	722	LRILKETEFKKIKVLGSGA	2130.3	5.43455	18	600	6.48935	0.270646	75.4243	3.14566
704	722	LRILKETEFKKIKVLGSGA	2130.3	5.43406	18	3600	8.03233	0.441582	93.3581	5.13241
704	722	LRILKETEFKKIKVLGSGA	2130.3	5.44398	18	7200	8.32432	0.663836	96.7517	7.71562
704	722	LRILKETEFKKIKVLGSGA	2130.3	5.42863	18	FullD	8.60379	0.504653	100	5.86547
704	723	LRILKETEFKKIKVLGSGAF	2130.3	5.92334	19	0	0	0	0	0
704	723	LRILKETEFKKIKVLGSGAF	2130.3	5.95112	19	10	5.30255	0.285766	53.9463	2.90728
704	723	LRILKETEFKKIKVLGSGAF	2130.3	5.92867	19	60	6.37363	0.273217	64.8431	2.77962
704	723	LRILKETEFKKIKVLGSGAF	2130.3	5.92069	19	600	7.81289	0.361195	79.4856	3.67467
704	723	LRILKETEFKKIKVLGSGAF	2130.3	5.92409	19	3600	9.13521	0.442194	92.9385	4.49873
704	723	LRILKETEFKKIKVLGSGAF	2130.3	5.93347	19	7200	9.81413	0.400382	99.8456	4.07335
704	723	LRILKETEFKKIKVLGSGAF	2130.3	5.92204	19	FullD	9.82931	0.530653	100	5.39868
705	711	RILKETE	888.515	3.8643	6	0	0	0	0	0
705	711	RILKETE	888.515	3.89547	6	10	1.45935	0.0780437	46.8924	2.50773
705	711	RILKETE	888.515	3.87006	6	60	1.67647	0.0989798	53.8692	3.18046
705	711	RILKETE	888.515	3.86729	6	600	2.171	0.132599	69.7593	4.26073
705	711	RILKETE	888.515	3.87676	6	3600	2.78468	0.176576	89.4786	5.67383
705	711	RILKETE	888.515	3.8911	6	7200	2.99419	0.13944	96.2107	4.48054
705	711	RILKETE	888.515	3.87609	6	FullD	3.11212	0.0415572	100	1.33533
705	712	RILKETEF	1035.58	5.3171	7	0	0	0	0	0
705	712	RILKETEF	1035.58	5.32504	7	10	1.06692	0.0221905	36.0524	0.749843
705	712	RILKETEF	1035.58	5.32406	7	60	1.27493	0.0415805	43.0815	1.40505
705	712	RILKETEF	1035.58	5.32692	7	600	1.72429	0.118955	58.2657	4.01965
705	712	RILKETEF	1035.58	5.32567	7	3600	2.24035	0.107136	75.7041	3.62025
705	712	RILKETEF	1035.58	5.32707	7	7200	2.57755	0.0677775	87.0986	2.29028
705	712	RILKETEF	1035.58	5.33867	7	FullD	2.95935	0.102523	100	3.46437
705	723	RILKETEFKKIKVLGSGAF	2164.29	5.66809	18	0	0	0	0	0
705	723	RILKETEFKKIKVLGSGAF	2164.29	5.69618	18	10	5.17878	0.564783	63.3521	6.90898
705	723	RILKETEFKKIKVLGSGAF	2164.29	5.67179	18	60	5.87985	0.467734	71.9281	5.72178
705	723	RILKETEFKKIKVLGSGAF	2164.29	5.66447	18	600	6.8826	0.429159	84.1948	5.24991
705	723	RILKETEFKKIKVLGSGAF	2164.29	5.67029	18	3600	7.83608	0.566223	95.8588	6.92661
705	723	RILKETEFKKIKVLGSGAF	2164.29	5.68155	18	7200	8.14148	0.401899	99.5947	4.91643
705	723	RILKETEFKKIKVLGSGAF	2164.29	5.63329	18	FullD	8.17461	0.508736	100	6.22336
712	723	FKKIKVLGSGAF	1294.79	5.7043	11	0	0	0	0	0
712	723	FKKIKVLGSGAF	1294.79	5.73983	11	10	4.07667	0.0692527	68.0668	1.15629
712	723	FKKIKVLGSGAF	1294.79	5.71067	11	60	4.56133	0.122676	76.159	2.04827
712	723	FKKIKVLGSGAF	1294.79	5.7059	11	600	5.04804	0.24636	84.2854	4.11339
712	723	FKKIKVLGSGAF	1294.79	5.71147	11	3600	5.80037	0.349077	96.8469	5.82842
712	723	FKKIKVLGSGAF	1294.79	5.72563	11	7200	5.97358	0.179473	99.7388	2.99659
712	723	FKKIKVLGSGAF	1294.79	5.71284	11	FullD	5.98922	0.139261	100	2.32519
712	729	FKKIKVLGSGAFGTVYKG	1900.11	5.47856	17	0	0	0	0	0
712	729	FKKIKVLGSGAFGTVYKG	1900.11	5.48238	17	10	4.86056	0.0330405	51.6361	0.351005
712	729	FKKIKVLGSGAFGTVYKG	1900.11	5.48245	17	60	5.63948	0.0136185	59.9109	0.144676
712	729	FKKIKVLGSGAFGTVYKG	1900.11	5.48367	17	600	6.47763	0.193336	68.815	2.0539
712	729	FKKIKVLGSGAFGTVYKG	1900.11	5.48277	17	3600	7.92989	0.0426255	84.2431	0.452831
712	729	FKKIKVLGSGAFGTVYKG	1900.11	5.48224	17	7200	8.99303	0.094982	95.5373	1.00904
712	729	FKKIKVLGSGAFGTVYKG	1900.11	5.50152	17	FullD	9.4131	0.379242	100	4.02887
713	723	KKIKVLGSGAF	1148.37	5.24668	10	0	0	0	0	0
713	723	KKIKVLGSGAF	1148.37	5.28252	10	10	4.06101	0.307968	69.6477	5.28175
713	723	KKIKVLGSGAF	1148.37	5.25327	10	60	4.76409	0.309877	81.7056	5.3145
713	723	KKIKVLGSGAF	1148.37	5.24748	10	600	5.1716	0.428626	88.6946	7.35108
713	723	KKIKVLGSGAF	1148.37	5.25233	10	3600	5.68206	0.472853	97.4492	8.10959
713	723	KKIKVLGSGAF	1148.37	5.26922	10	7200	5.8553	0.268709	100.42	4.60844
713	723	KKIKVLGSGAF	1148.37	5.25284	10	FullD	5.83079	0.186342	100	3.19583
728	746	KGLWIPEGEKVKIPVAIKE	2135.5	5.89604	16	0	0	0	0	0
728	746	KGLWIPEGEKVKIPVAIKE	2135.5	5.92981	16	10	1.89524	0.129282	19.4232	1.32494
728	746	KGLWIPEGEKVKIPVAIKE	2135.5	5.90557	16	60	2.66533	0.181283	27.3155	1.85787
728	746	KGLWIPEGEKVKIPVAIKE	2135.5	5.89749	16	600	3.73764	0.202388	38.3051	2.07417
728	746	KGLWIPEGEKVKIPVAIKE	2135.5	5.904	16	3600	4.92399	0.232424	50.4633	2.38199
728	746	KGLWIPEGEKVKIPVAIKE	2135.5	5.91683	16	7200	5.51333	0.111706	56.5032	1.14482
728	746	KGLWIPEGEKVKIPVAIKE	2135.5	5.91003	16	FullD	9.75757	0.54227	100	5.55743
733	743	PEGEKVKIPVA	1167.3	6.39297	8	0	0	0	0	0
733	743	PEGEKVKIPVA	1167.3	6.41687	8	10	2.33501	0.0862902	41.384	1.52934
733	743	PEGEKVKIPVA	1167.3	6.39327	8	60	2.79696	0.125226	49.5712	2.21942
733	743	PEGEKVKIPVA	1167.3	6.39028	8	600	3.70875	0.0551379	65.7312	0.977225
733	743	PEGEKVKIPVA	1167.3	6.39791	8	3600	4.1269	0.094136	73.1422	1.6684
733	743	PEGEKVKIPVA	1167.3	6.4078	8	7200	4.3378	0.0401538	76.8801	0.711657
733	743	PEGEKVKIPVA	1167.3	6.40384	8	FullD	5.64229	0.213583	100	3.78539
733	746	PEGEKVKIPVAIKE	1536.9	6.07	11	0	0	0	0	0
733	746	PEGEKVKIPVAIKE	1536.9	6.07395	11	10	0.891364	0.0903154	24.9648	2.5295
733	746	PEGEKVKIPVAIKE	1536.9	6.07673	11	60	1.24951	0.121428	34.9957	3.40088
733	746	PEGEKVKIPVAIKE	1536.9	6.07571	11	600	2.06268	0.0264455	57.7705	0.740673
733	746	PEGEKVKIPVAIKE	1536.9	6.07439	11	3600	2.46455	0.163239	69.0256	4.57192
733	746	PEGEKVKIPVAIKE	1536.9	6.07332	11	7200	2.7747	0.452771	77.7122	12.681
733	746	PEGEKVKIPVAIKE	1536.9	6.0859	11	FullD	3.57048	1.07707	100	30.1659
737	746	KVKIPVAIKE	1125.4	4.69175	8	0	0	0	0	0
737	746	KVKIPVAIKE	1125.4	4.72962	8	10	0.221531	0.0352856	4.48411	0.714231
737	746	KVKIPVAIKE	1125.4	4.70683	8	60	0.539386	0.0626744	10.9179	1.26862
737	746	KVKIPVAIKE	1125.4	4.7019	8	600	1.34244	0.0727687	27.1729	1.47294
737	746	KVKIPVAIKE	1125.4	4.70517	8	3600	1.54199	0.146045	31.212	2.95616
737	746	KVKIPVAIKE	1125.4	4.71993	8	7200	1.68669	0.145837	34.1409	2.95195
737	746	KVKIPVAIKE	1125.4	4.70122	8	FullD	4.94036	0.331838	100	6.71687
747	758	LREATSPKANKE	1344.52	2.71459	10	0	0	0	0	0
747	758	LREATSPKANKE	1344.52	2.71123	10	10	5.84837	0.384652	97.6818	6.42461
747	758	LREATSPKANKE	1344.52	2.71765	10	60	6.27351	0.224897	104.783	3.75632
747	758	LREATSPKANKE	1344.52	2.71135	10	600	5.47203	0.403367	91.396	6.7372
747	758	LREATSPKANKE	1344.52	2.70782	10	3600	5.6955	0.33937	95.1286	5.66829
747	758	LREATSPKANKE	1344.52	2.70912	10	7200	5.95985	0.234921	99.5437	3.92375
747	758	LREATSPKANKE	1344.52	2.71734	10	FullD	5.98716	0.322851	100	5.39239
747	760	LREATSPKANKEIL	1569.9	4.5989	12	0	0	0	0	0
747	760	LREATSPKANKEIL	1569.9	4.60479	12	10	5.20904	0.272742	74.6192	3.90701
747	760	LREATSPKANKEIL	1569.9	4.60439	12	60	5.96312	0.169536	85.4214	2.42859
747	760	LREATSPKANKEIL	1569.9	4.60489	12	600	6.21218	0.225102	88.9891	3.22457
747	760	LREATSPKANKEIL	1569.9	4.60359	12	3600	6.36043	0.0944962	91.1128	1.35365
747	760	LREATSPKANKEIL	1569.9	4.60494	12	7200	6.79603	0.0701808	97.3528	1.00534
747	760	LREATSPKANKEIL	1569.9	4.62982	12	FullD	6.98083	0.328747	100	4.70929
747	762	LREATSPKANKEILDE	1813.97	4.51741	14	0	0	0	0	0
747	762	LREATSPKANKEILDE	1813.97	4.51971	14	10	5.15662	0.397095	60.5288	4.66114
747	762	LREATSPKANKEILDE	1813.97	4.51833	14	60	5.99071	0.353692	70.3194	4.15166
747	762	LREATSPKANKEILDE	1813.97	4.51989	14	600	6.87288	0.421894	80.6745	4.95223
747	762	LREATSPKANKEILDE	1813.97	4.51756	14	3600	7.34042	0.314661	86.1625	3.69352
747	762	LREATSPKANKEILDE	1813.97	4.51753	14	7200	7.82003	0.172142	91.7921	2.02062
747	762	LREATSPKANKEILDE	1813.97	4.53894	14	FullD	8.51928	0.465851	100	5.4682
747	763	LREATSPKANKEILDEA	1885	4.71298	15	0	0	0	0	0
747	763	LREATSPKANKEILDEA	1885	4.71603	15	10	5.14194	0.144753	60.0959	1.69179
747	763	LREATSPKANKEILDEA	1885	4.71416	15	60	6.02088	0.113339	70.3685	1.32464
747	763	LREATSPKANKEILDEA	1885	4.71402	15	600	7.10796	0.295496	83.0737	3.45358
747	763	LREATSPKANKEILDEA	1885	4.71136	15	3600	7.80303	0.226899	91.1972	2.65187
747	763	LREATSPKANKEILDEA	1885	4.71104	15	7200	8.28822	0.10748	96.8678	1.25616
747	763	LREATSPKANKEILDEA	1885	4.72987	15	FullD	8.55621	0.499983	100	5.8435
751	760	TSPKANKEIL	1100.63	4.69198	8	0	0	0	0	0
751	760	TSPKANKEIL	1100.63	4.73732	8	10	3.58225	0.207538	71.3521	4.13378
751	760	TSPKANKEIL	1100.63	4.70749	8	60	4.1656	0.123172	82.9712	2.45337
751	760	TSPKANKEIL	1100.63	4.69985	8	600	4.43102	0.223935	88.2579	4.46038
751	760	TSPKANKEIL	1100.63	4.70563	8	3600	4.67183	0.18234	93.0546	3.6319
751	760	TSPKANKEIL	1100.63	4.7219	8	7200	4.72233	0.11323	94.0604	2.25534
751	760	TSPKANKEIL	1100.63	4.70648	8	FullD	5.02053	0.133962	100	2.66828
752	760	SPKANKEIL	999.583	4.59929	7	0	0	0	0	0
752	760	SPKANKEIL	999.583	4.60489	7	10	3.52309	0.154941	68.4558	3.0106
752	760	SPKANKEIL	999.583	4.60482	7	60	3.9716	0.134565	77.1708	2.61469
752	760	SPKANKEIL	999.583	4.60549	7	600	4.00224	0.130965	77.7661	2.54474
752	760	SPKANKEIL	999.583	4.60417	7	3600	4.16019	0.021816	80.8353	0.423899
752	760	SPKANKEIL	999.583	4.6056	7	7200	4.42394	0.064052	85.96	1.24457
752	760	SPKANKEIL	999.583	4.63005	7	FullD	5.14651	0.199432	100	3.87508
753	760	PKANKEIL	912.551	5.55427	6	0	0	0	0	0
753	760	PKANKEIL	912.551	5.59153	6	10	2.76569	0.144919	67.4534	3.53448
753	760	PKANKEIL	912.551	5.56197	6	60	3.43943	0.203245	83.8853	4.957
753	760	PKANKEIL	912.551	5.56148	6	600	3.63916	0.252601	88.7565	6.16075
753	760	PKANKEIL	912.551	5.56292	6	3600	3.82469	0.29773	93.2815	7.26144
753	760	PKANKEIL	912.551	5.57859	6	7200	4.00595	0.307805	97.7023	7.50714
753	760	PKANKEIL	912.551	5.57258	6	FullD	4.10016	0.274681	100	6.69928
759	763	ILDEA	560.293	4.96225	4	0	0	0	0	0
759	763	ILDEA	560.293	4.96425	4	10	0.089656	0.00649375	6.0142	0.435606
759	763	ILDEA	560.293	4.96402	4	60	0.177502	0.0115835	11.907	0.77703
759	763	ILDEA	560.293	4.9684	4	600	0.675359	0.0360673	45.3036	2.41942
759	763	ILDEA	560.293	4.9657	4	3600	1.16959	0.0534563	78.4571	3.58589
759	763	ILDEA	560.293	4.96454	4	7200	1.33548	0.0657516	89.5854	4.41067
759	763	ILDEA	560.293	4.97175	4	FullD	1.49074	0.103354	100	6.93306
765	777	VMASVDNPHVCRL	1440.71	5.55427	11	0	0	0	0	0
765	777	VMASVDNPHVCRL	1440.71	5.59153	11	10	1.38186	0.0940149	25.1937	1.71406
765	777	VMASVDNPHVCRL	1440.71	5.56197	11	60	1.88753	0.0671459	34.4129	1.22419
765	777	VMASVDNPHVCRL	1440.71	5.56148	11	600	2.90146	0.0740534	52.8986	1.35012
765	777	VMASVDNPHVCRL	1440.71	5.56292	11	3600	4.33197	0.0893321	78.9794	1.62868
765	777	VMASVDNPHVCRL	1440.71	5.57859	11	7200	5.04195	0.0694057	91.9236	1.26539
765	777	VMASVDNPHVCRL	1440.71	5.57258	11	FullD	5.48494	0.201446	100	3.67272
766	777	MASVDNPHVCRL	1341.64	5.85692	10	0	0	0	0	0
766	777	MASVDNPHVCRL	1341.64	5.86285	10	10	1.21813	0.0309447	22.4729	0.570886
766	777	MASVDNPHVCRL	1341.64	5.8621	10	60	1.65375	0.00526882	30.5093	0.0972023
766	777	MASVDNPHVCRL	1341.64	5.86513	10	600	2.58255	0.0592693	47.6445	1.09344
766	777	MASVDNPHVCRL	1341.64	5.86253	10	3600	4.08291	0.0411529	75.3239	0.759213
766	777	MASVDNPHVCRL	1341.64	5.86146	10	7200	4.84728	0.0705189	89.4256	1.30098
766	777	MASVDNPHVCRL	1341.64	5.8742	10	FullD	5.42046	0.0795276	100	1.46717
767	777	ASVDNPHVCRL	1210.6	5.94905	9	0	0	0	0	0
767	777	ASVDNPHVCRL	1210.6	5.98411	9	10	1.47685	0.208625	31.5195	4.45256
767	777	ASVDNPHVCRL	1210.6	5.96361	9	60	1.84609	0.281748	39.4	6.01318
767	777	ASVDNPHVCRL	1210.6	5.94877	9	600	2.56268	0.434831	54.6938	9.28035
767	777	ASVDNPHVCRL	1210.6	5.95614	9	3600	3.7814	0.460285	80.7042	9.8236
767	777	ASVDNPHVCRL	1210.6	5.97063	9	7200	4.316	0.363988	92.1139	7.76839
767	777	ASVDNPHVCRL	1210.6	5.97324	9	FullD	4.6855	0.581434	100	12.4092
768	777	SVDNPHVCRL	1139.56	5.18412	8	0	0	0	0	0
768	777	SVDNPHVCRL	1139.56	5.22659	8	10	1.2823	0.0731381	32.5991	1.85934
768	777	SVDNPHVCRL	1139.56	5.19584	8	60	1.60978	0.0811793	40.9244	2.06377
768	777	SVDNPHVCRL	1139.56	5.18988	8	600	2.08541	0.082817	53.016	2.1054
768	777	SVDNPHVCRL	1139.56	5.19378	8	3600	3.16098	0.100401	80.3596	2.55243
768	777	SVDNPHVCRL	1139.56	5.21208	8	7200	3.60689	0.0779561	91.6956	1.98183
768	777	SVDNPHVCRL	1139.56	5.18673	8	FullD	3.93355	0.104251	100	2.6503
769	777	VDNPHVCRL	1052.53	5.07319	7	0	0	0	0	0
769	777	VDNPHVCRL	1052.53	5.07816	7	10	1.12276	0.03378	32.2166	0.969285
769	777	VDNPHVCRL	1052.53	5.07764	7	60	1.39427	0.0202535	40.0072	0.581155
769	777	VDNPHVCRL	1052.53	5.07993	7	600	1.73768	0.0531535	49.8611	1.52519
769	777	VDNPHVCRL	1052.53	5.07837	7	3600	2.69512	0.004748	77.3338	0.136239
769	777	VDNPHVCRL	1052.53	5.07824	7	7200	3.22414	0.0133725	92.5137	0.383711
769	777	VDNPHVCRL	1052.53	5.09468	7	FullD	3.48504	0.0821695	100	2.35778
770	777	DNPHVCRL	953.462	5.18189	6	0	0	0	0	0
770	777	DNPHVCRL	953.462	5.22405	6	10	1.02218	0.0668246	30.0085	1.9618
770	777	DNPHVCRL	953.462	5.19361	6	60	1.31621	0.0646659	38.6404	1.89843
770	777	DNPHVCRL	953.462	5.18761	6	600	1.64897	0.0619091	48.4095	1.8175
770	777	DNPHVCRL	953.462	5.19245	6	3600	2.6171	0.0614713	76.8313	1.80464
770	777	DNPHVCRL	953.462	5.20997	6	7200	3.07183	0.0664785	90.181	1.95164
770	777	DNPHVCRL	953.462	5.19685	6	FullD	3.40629	0.173999	100	5.10818
778	782	LGICL	518.301	7.64196	4	0	0	0	0	0
778	782	LGICL	518.301	7.6867	4	10	0.907424	0.0640381	36.4276	2.57074
778	782	LGICL	518.301	7.6481	4	60	0.922072	0.0244953	37.0156	0.983339
778	782	LGICL	518.301	7.64901	4	600	0.842851	0.0508788	33.8354	2.04248
778	782	LGICL	518.301	7.64992	4	3600	0.886578	0.0568709	35.5907	2.28302
778	782	LGICL	518.301	7.67459	4	7200	0.957007	0.0417983	38.418	1.67795
778	782	LGICL	518.301	7.67077	4	FullD	2.49104	0.0417598	100	1.6764
782	787	LTSTVQ	648.356	3.84174	5	0	0	0	0	0
782	787	LTSTVQ	648.356	3.84215	5	10	1.48757	0.023778	49.582	0.792542
782	787	LTSTVQ	648.356	3.84219	5	60	1.81644	0.010075	60.5435	0.335809
782	787	LTSTVQ	648.356	3.84652	5	600	2.13616	0.0674335	71.2	2.24762
782	787	LTSTVQ	648.356	3.84359	5	3600	2.21734	0.0062175	73.9059	0.207235
782	787	LTSTVQ	648.356	3.84213	5	7200	2.3778	0.054549	79.2541	1.81817
782	787	LTSTVQ	648.356	3.84839	5	FullD	3.00022	0.0565015	100	1.88325
782	788	LTSTVQL	761.44	5.9438	6	0	0	0	0	0
782	788	LTSTVQL	761.44	5.94658	6	10	1.42425	0.023489	36.7323	0.605797
782	788	LTSTVQL	761.44	5.94594	6	60	1.75304	0.024403	45.212	0.62937
782	788	LTSTVQL	761.44	5.94998	6	600	2.19145	0.0420645	56.5191	1.08487
782	788	LTSTVQL	761.44	5.94862	6	3600	2.26036	0.0221975	58.2961	0.572489
782	788	LTSTVQL	761.44	5.94659	6	7200	2.4398	0.019581	62.9242	0.505007
782	788	LTSTVQL	761.44	5.95291	6	FullD	3.87737	0.098775	100	2.54747
782	795	LTSTVQLITQLMPF	1591.88	4.59924	12	0	0	0	0	0
782	795	LTSTVQLITQLMPF	1591.88	4.60513	12	10	4.49493	0.059145	67.8236	0.892434
782	795	LTSTVQLITQLMPF	1591.88	4.60433	12	60	5.13764	0.0985	77.5214	1.48626
782	795	LTSTVQLITQLMPF	1591.88	4.60515	12	600	5.29919	0.213631	79.959	3.22347
782	795	LTSTVQLITQLMPF	1591.88	4.6038	12	3600	5.64144	0.076877	85.1232	1.15999
782	795	LTSTVQLITQLMPF	1591.88	4.60444	12	7200	6.1679	0.0644055	93.0668	0.971809
782	795	LTSTVQLITQLMPF	1591.88	4.62977	12	FullD	6.62738	0.241141	100	3.63855
783	788	TSTVQL	648.356	5.70159	5	0	0	0	0	0
783	788	TSTVQL	648.356	5.73838	5	10	0.755939	0.0684247	24.9988	2.2628
783	788	TSTVQL	648.356	5.70802	5	60	1.03933	0.0609011	34.3707	2.01399
783	788	TSTVQL	648.356	5.70726	5	600	1.56467	0.0351712	51.7435	1.16311
783	788	TSTVQL	648.356	5.70983	5	3600	1.64193	0.0398844	54.2984	1.31897
783	788	TSTVQL	648.356	5.72628	5	7200	1.68876	0.0240766	55.8471	0.796212
783	788	TSTVQL	648.356	5.72421	5	FullD	3.0239	0.0873993	100	2.89029
786	792	VQLITQL	814.503	7.01182	6	0	0	0	0	0
786	792	VQLITQL	814.503	7.04675	6	10	0.336469	0.0674467	8.10591	1.62487
786	792	VQLITQL	814.503	7.01735	6	60	0.560201	0.0143321	13.4959	0.345276
786	792	VQLITQL	814.503	7.01137	6	600	1.60617	0.00898356	38.6944	0.216424
786	792	VQLITQL	814.503	7.01574	6	3600	1.90214	0.0106948	45.8246	0.257648
786	792	VQLITQL	814.503	7.02925	6	7200	1.963	0.0368478	47.2909	0.887704
786	792	VQLITQL	814.503	7.02895	6	FullD	4.15091	0.099934	100	2.40752
793	798	MPFGCL	667.294	7.93943	4	0	0	0	0	0
793	798	MPFGCL	667.294	7.94742	4	10	0.875578	0.0934309	31.576	3.3694
793	798	MPFGCL	667.294	7.94716	4	60	1.49585	0.175134	53.9448	6.31587
793	798	MPFGCL	667.294	7.94621	4	600	1.92816	0.253214	69.5354	9.13166
793	798	MPFGCL	667.294	7.94801	4	3600	2.02386	0.222335	72.9866	8.01806
793	798	MPFGCL	667.294	7.94728	4	7200	2.08141	0.283367	75.0618	10.2191
793	798	MPFGCL	667.294	7.86272	4	FullD	2.77293	0.224376	100	8.09166
799	812	LDYVREHKDNIGSQ	1673.82	4.34968	13	0	0	0	0	0
799	812	LDYVREHKDNIGSQ	1673.82	4.37861	13	10	1.14529	0.149935	23.2143	3.03909
799	812	LDYVREHKDNIGSQ	1673.82	4.35909	13	60	1.88423	0.119315	38.1921	2.41843
799	812	LDYVREHKDNIGSQ	1673.82	4.35505	13	600	2.87656	0.167206	58.3059	3.38916
799	812	LDYVREHKDNIGSQ	1673.82	4.35908	13	3600	3.37089	0.230604	68.3257	4.67418
799	812	LDYVREHKDNIGSQ	1673.82	4.36967	13	7200	3.55802	0.174432	72.1187	3.53562
799	812	LDYVREHKDNIGSQ	1673.82	4.36085	13	FullD	4.93357	0.204894	100	4.15307
799	814	LDYVREHKDNIGSQYL	1949.97	5.59171	15	0	0	0	0	0
799	814	LDYVREHKDNIGSQYL	1949.97	5.62303	15	10	1.35935	0.210196	22.3173	3.45091
799	814	LDYVREHKDNIGSQYL	1949.97	5.59778	15	60	2.13743	0.132003	35.0914	2.16717
799	814	LDYVREHKDNIGSQYL	1949.97	5.59578	15	600	3.51696	0.169611	57.74	2.78461
799	814	LDYVREHKDNIGSQYL	1949.97	5.59707	15	3600	4.00354	0.264063	65.7285	4.33528
799	814	LDYVREHKDNIGSQYL	1949.97	5.60818	15	7200	4.25246	0.192025	69.8151	3.15259
799	814	LDYVREHKDNIGSQYL	1949.97	5.59186	15	FullD	6.09103	0.239745	100	3.93603
800	812	DYVREHKDNIGSQ	1560.74	3.98937	12	0	0	0	0	0
800	812	DYVREHKDNIGSQ	1560.74	4.01937	12	10	1.17768	0.150539	24.5506	3.13821
800	812	DYVREHKDNIGSQ	1560.74	3.99895	12	60	1.97249	0.0957057	41.1194	1.99513
800	812	DYVREHKDNIGSQ	1560.74	3.99058	12	600	3.26022	0.186788	67.9642	3.89387
800	812	DYVREHKDNIGSQ	1560.74	3.99628	12	3600	3.89481	0.173965	81.1933	3.62657
800	812	DYVREHKDNIGSQ	1560.74	4.00696	12	7200	3.94057	0.134713	82.147	2.8083
800	812	DYVREHKDNIGSQ	1560.74	3.9939	12	FullD	4.79697	0.115867	100	2.41541
800	814	DYVREHKDNIGSQYL	1836.89	4.69474	14	0	0	0	0	0
800	814	DYVREHKDNIGSQYL	1836.89	4.69832	14	10	1.08475	0.003602	19.3876	0.0643779
800	814	DYVREHKDNIGSQYL	1836.89	4.69768	14	60	1.90058	0.0640725	33.9687	1.14516
800	814	DYVREHKDNIGSQYL	1836.89	4.70033	14	600	3.24673	0.100496	58.0283	1.79614
800	814	DYVREHKDNIGSQYL	1836.89	4.69907	14	3600	3.97188	0.157639	70.9888	2.81746
800	814	DYVREHKDNIGSQYL	1836.89	4.69815	14	7200	4.17292	0.055525	74.5819	0.992389
800	814	DYVREHKDNIGSQYL	1836.89	4.71202	14	FullD	5.59509	0.59101	100	10.563
801	814	YVREHKDNIGSQYL	1721.86	5.11228	13	0	0	0	0	0
801	814	YVREHKDNIGSQYL	1721.86	5.11873	13	10	1.08195	0.0402847	23.308	0.86784
801	814	YVREHKDNIGSQYL	1721.86	5.11654	13	60	1.9282	0.0639251	41.5385	1.37712
801	814	YVREHKDNIGSQYL	1721.86	5.11831	13	600	3.26659	0.0785395	70.3711	1.69195
801	814	YVREHKDNIGSQYL	1721.86	5.11704	13	3600	3.74958	0.0434074	80.7759	0.935112
801	814	YVREHKDNIGSQYL	1721.86	5.11817	13	7200	3.97978	0.0694029	85.735	1.49512
801	814	YVREHKDNIGSQYL	1721.86	5.13663	13	FullD	4.64195	0.222971	100	4.80338
802	812	VREHKDNIGSQ	1282.65	2.74104	10	0	0	0	0	0
802	812	VREHKDNIGSQ	1282.65	2.76086	10	10	1.07225	0.160149	33.1476	4.95084
802	812	VREHKDNIGSQ	1282.65	2.74252	10	60	1.62559	0.132911	50.2533	4.10879
802	812	VREHKDNIGSQ	1282.65	2.7404	10	600	2.62524	0.118712	81.1567	3.66985
802	812	VREHKDNIGSQ	1282.65	2.74011	10	3600	3.16628	0.0736583	97.8821	2.27707
802	812	VREHKDNIGSQ	1282.65	2.75635	10	7200	3.29066	0.0848695	101.727	2.62365
802	812	VREHKDNIGSQ	1282.65	2.76765	10	FullD	3.23478	0.145139	100	4.48681
813	817	YLLNW	708.371	8.04219	4	0	0	0	0	0
813	817	YLLNW	708.371	7.97012	4	10	0.0691385	0.0254895	4.05444	1.49476
813	817	YLLNW	708.371	8.27088	4	60	0.079763	0.030345	4.67748	1.7795
813	817	YLLNW	708.371	7.98797	4	600	0.067656	0.020233	3.9675	1.18651
813	817	YLLNW	708.371	7.97715	4	3600	0.177964	0.0109725	10.4362	0.643452
813	817	YLLNW	708.371	8.26082	4	7200	0.289856	0.02541	16.9978	1.4901
813	817	YLLNW	708.371	8.26957	4	FullD	1.70525	0.0028795	100	0.16886
815	820	LNWCVQ	762.36	6.97803	5	0	0	0	0	0
815	820	LNWCVQ	762.36	7.01124	5	10	0.034045	0.018962	1.0391	0.57875
815	820	LNWCVQ	762.36	6.98454	5	60	0.0435425	0.0307806	1.32898	0.939471
815	820	LNWCVQ	762.36	6.98347	5	600	0.055524	0.0355471	1.69468	1.08495
815	820	LNWCVQ	762.36	6.98659	5	3600	0.057047	0.0337462	1.74116	1.02999
815	820	LNWCVQ	762.36	7.00173	5	7200	0.034503	0.0237104	1.05308	0.723678
815	820	LNWCVQ	762.36	7.00245	5	FullD	3.27638	0.112269	100	3.42663
818	826	CVQIAKGMN	963.475	4.77577	8	0	0	0	0	0
818	826	CVQIAKGMN	963.475	4.81344	8	10	0.277726	0.195059	5.43675	3.81847
818	826	CVQIAKGMN	963.475	4.78664	8	60	0.260553	0.190885	5.10058	3.73676
818	826	CVQIAKGMN	963.475	4.78282	8	600	0.285423	0.201785	5.58744	3.95014
818	826	CVQIAKGMN	963.475	4.78692	8	3600	0.266227	0.172466	5.21164	3.37618
818	826	CVQIAKGMN	963.475	4.80203	8	7200	0.27091	0.158979	5.30332	3.11218
818	826	CVQIAKGMN	963.475	4.79748	8	FullD	5.10831	0.381156	100	7.4615
818	827	CVQIAKGMNY	1126.54	5.62861	9	0	0	0	0	0
818	827	CVQIAKGMNY	1126.54	5.6593	9	10	0.174731	0.100085	3.29835	1.88928
818	827	CVQIAKGMNY	1126.54	5.63527	9	60	0.237956	0.0891539	4.49182	1.68293
818	827	CVQIAKGMNY	1126.54	5.63433	9	600	0.24294	0.0648971	4.5859	1.22504
818	827	CVQIAKGMNY	1126.54	5.63722	9	3600	0.253333	0.0807182	4.7821	1.52369
818	827	CVQIAKGMNY	1126.54	5.64767	9	7200	0.31148	0.070702	5.87972	1.33462
818	827	CVQIAKGMNY	1126.54	5.65066	9	FullD	5.29754	0.455686	100	8.60183
819	826	VQIAKGMN	860.466	4.44748	7	0	0	0	0	0
819	826	VQIAKGMN	860.466	4.47946	7	10	0.075187	0.0702083	1.80812	1.68839
819	826	VQIAKGMN	860.466	4.45418	7	60	0.109982	0.0232541	2.6449	0.559223
819	826	VQIAKGMN	860.466	4.45145	7	600	0.0673425	0.0156048	1.61947	0.375268
819	826	VQIAKGMN	860.466	4.45844	7	3600	0.0644975	0.018887	1.55106	0.4542
819	826	VQIAKGMN	860.466	4.47512	7	7200	0.0631975	0.0437669	1.51979	1.05252
819	826	VQIAKGMN	860.466	4.45371	7	FullD	4.15829	0.25171	100	6.0532
821	826	IAKGMN	633.339	3.31228	5	0	0	0	0	0
821	826	IAKGMN	633.339	3.36227	5	10	0.0750695	0.0309572	2.73664	1.12854
821	826	IAKGMN	633.339	3.32584	5	60	0.0800605	0.0302884	2.91858	1.10415
821	826	IAKGMN	633.339	3.32696	5	600	0.0781725	0.0261757	2.84976	0.954227
821	826	IAKGMN	633.339	3.34132	5	3600	0.0709875	0.0186222	2.58783	0.678868
821	826	IAKGMN	633.339	3.3622	5	7200	0.074901	0.0157846	2.73049	0.575423
821	826	IAKGMN	633.339	3.35991	5	FullD	2.74313	0.118043	100	4.30324
821	827	IAKGMNY	796.402	4.86389	6	0	0	0	0	0
821	827	IAKGMNY	796.402	4.90022	6	10	0.071575	0.0450477	2.03366	1.27994
821	827	IAKGMNY	796.402	4.87491	6	60	0.0831235	0.0370132	2.36179	1.05166
821	827	IAKGMNY	796.402	4.87069	6	600	0.0852915	0.0363196	2.42338	1.03195
821	827	IAKGMNY	796.402	4.87563	6	3600	0.0774195	0.0392986	2.19972	1.11659
821	827	IAKGMNY	796.402	4.88826	6	7200	0.0849715	0.030195	2.41429	0.85793
821	827	IAKGMNY	796.402	4.88569	6	FullD	3.51952	0.171895	100	4.88406
822	827	AKGMNY	683.318	4.6939	5	0	0	0	0	0
822	827	AKGMNY	683.318	4.69795	5	10	0.073689	0.002114	2.59879	0.0745543
822	827	AKGMNY	683.318	4.6981	5	60	0.0734325	0.0087515	2.58974	0.308639
822	827	AKGMNY	683.318	4.70185	5	600	0.071358	0.0014	2.51658	0.0493737
822	827	AKGMNY	683.318	4.70004	5	3600	0.068762	0.012273	2.42503	0.432831
822	827	AKGMNY	683.318	4.69994	5	7200	0.097163	0.007835	3.42664	0.276317
822	827	AKGMNY	683.318	4.7112	5	FullD	2.83552	0.147116	100	5.18835
826	841	NYLEDRRLVHRDLAAR	1997.08	4.36095	15	0	0	0	0	0
826	841	NYLEDRRLVHRDLAAR	1997.08	4.38955	15	10	0.711654	0.201225	12.1496	3.43538
826	841	NYLEDRRLVHRDLAAR	1997.08	4.3707	15	60	1.03096	0.188307	17.6009	3.21483
826	841	NYLEDRRLVHRDLAAR	1997.08	4.36643	15	600	1.49768	0.179684	25.5688	3.06762
826	841	NYLEDRRLVHRDLAAR	1997.08	4.37015	15	3600	2.00754	0.207574	34.2733	3.54376
826	841	NYLEDRRLVHRDLAAR	1997.08	4.38064	15	7200	2.49106	0.235431	42.5281	4.01936
826	841	NYLEDRRLVHRDLAAR	1997.08	4.37094	15	FullD	5.85743	0.342709	100	5.85084
827	838	YLEDRRLVHRDL	1584.86	4.76922	11	0	0	0	0	0
827	838	YLEDRRLVHRDL	1584.86	4.80038	11	10	0.523885	0.168347	15.5614	5.00056
827	838	YLEDRRLVHRDL	1584.86	4.77929	11	60	0.606573	0.191759	18.0175	5.69597
827	838	YLEDRRLVHRDL	1584.86	4.76955	11	600	1.34703	0.0329837	40.0119	0.979742
827	838	YLEDRRLVHRDL	1584.86	4.77357	11	3600	1.68533	0.108753	50.0608	3.23039
827	838	YLEDRRLVHRDL	1584.86	4.78253	11	7200	2.0015	0.0453367	59.4524	1.34667
827	838	YLEDRRLVHRDL	1584.86	4.77702	11	FullD	3.36657	0.268063	100	7.96251
827	840	YLEDRRLVHRDLAA	1726.93	4.70657	13	0	0	0	0	0
827	840	YLEDRRLVHRDLAA	1726.93	4.73796	13	10	0.377986	0.115625	7.91486	2.42114
827	840	YLEDRRLVHRDLAA	1726.93	4.71743	13	60	0.704264	0.126975	14.747	2.65881
827	840	YLEDRRLVHRDLAA	1726.93	4.71145	13	600	1.19913	0.10748	25.1093	2.25058
827	840	YLEDRRLVHRDLAA	1726.93	4.71518	13	3600	1.61648	0.13547	33.8485	2.83668
827	840	YLEDRRLVHRDLAA	1726.93	4.7258	13	7200	1.98739	0.131549	41.615	2.75458
827	840	YLEDRRLVHRDLAA	1726.93	4.71784	13	FullD	4.77565	0.264781	100	5.54439
827	844	YLEDRRLVHRDLAARNVL	2209.23	5.10851	17	0	0	0	0	0
827	844	YLEDRRLVHRDLAARNVL	2209.23	5.14214	17	10	0.423127	0.13629	5.87026	1.89082
827	844	YLEDRRLVHRDLAARNVL	2209.23	5.1208	17	60	0.753152	0.144182	10.4489	2.00031
827	844	YLEDRRLVHRDLAARNVL	2209.23	5.11373	17	600	1.24684	0.120426	17.2981	1.67074
827	844	YLEDRRLVHRDLAARNVL	2209.23	5.11612	17	3600	1.74803	0.17681	24.2513	2.45298
827	844	YLEDRRLVHRDLAARNVL	2209.23	5.12738	17	7200	2.20886	0.225094	30.6446	3.12285
827	844	YLEDRRLVHRDLAARNVL	2209.23	5.10828	17	FullD	7.20797	0.360417	100	5.00025
828	842	LEDRRLVHRDLAARN	1834.02	3.82536	14	0	0	0	0	0
828	842	LEDRRLVHRDLAARN	1834.02	3.82684	14	10	0.389105	0.0021345	6.88842	0.0377875
828	842	LEDRRLVHRDLAARN	1834.02	3.82667	14	60	0.658552	0.0156925	11.6585	0.277808
828	842	LEDRRLVHRDLAARN	1834.02	3.82839	14	600	1.15798	0.0212635	20.5	0.376432
828	842	LEDRRLVHRDLAARN	1834.02	3.82663	14	3600	1.55921	0.0112345	27.6031	0.198887
828	842	LEDRRLVHRDLAARN	1834.02	3.82839	14	7200	1.95544	0.01332	34.6176	0.235807
828	842	LEDRRLVHRDLAARN	1834.02	3.83854	14	FullD	5.64869	0.179052	100	3.1698
828	844	LEDRRLVHRDLAARNVL	2046.17	4.85877	16	0	0	0	0	0
828	844	LEDRRLVHRDLAARNVL	2046.17	4.89462	16	10	0.457912	0.1762	6.67795	2.56961
828	844	LEDRRLVHRDLAARNVL	2046.17	4.87011	16	60	0.768803	0.173124	11.2118	2.52474
828	844	LEDRRLVHRDLAARNVL	2046.17	4.86403	16	600	1.18665	0.236466	17.3056	3.44849
828	844	LEDRRLVHRDLAARNVL	2046.17	4.86633	16	3600	1.64914	0.251404	24.0502	3.66635
828	844	LEDRRLVHRDLAARNVL	2046.17	4.87826	16	7200	2.07075	0.244353	30.1987	3.56352
828	844	LEDRRLVHRDLAARNVL	2046.17	4.86604	16	FullD	6.85707	0.3196	100	4.66088
831	840	RRLVHRDLAA	1206.72	3.61444	9	0	0	0	0	0
831	840	RRLVHRDLAA	1206.72	3.64699	9	10	0.319457	0.0819436	10.0384	2.57495
831	840	RRLVHRDLAA	1206.72	3.62775	9	60	0.591538	0.103072	18.5881	3.23888
831	840	RRLVHRDLAA	1206.72	3.6256	9	600	1.02184	0.0763686	32.1098	2.39976
831	840	RRLVHRDLAA	1206.72	3.6311	9	3600	1.18252	0.0897859	37.1588	2.82138
831	840	RRLVHRDLAA	1206.72	3.64086	9	7200	1.3319	0.085945	41.8529	2.70069
831	840	RRLVHRDLAA	1206.72	3.62128	9	FullD	3.18234	0.254448	100	7.99562
831	842	RRLVHRDLAARN	1476.86	3.13409	11	0	0	0	0	0
831	842	RRLVHRDLAARN	1476.86	3.1388	11	10	0.500377	0.141671	11.1663	3.16152
831	842	RRLVHRDLAARN	1476.86	3.13934	11	60	0.914308	0.0129845	20.4036	0.289761
831	842	RRLVHRDLAARN	1476.86	3.14005	11	600	1.26386	0.0858815	28.2041	1.91652
831	842	RRLVHRDLAARN	1476.86	3.13897	11	3600	1.48229	0.0041055	33.0786	0.0916179
831	842	RRLVHRDLAARN	1476.86	3.14213	11	7200	1.73595	0.0291465	38.7394	0.65043
831	842	RRLVHRDLAARN	1476.86	3.15257	11	FullD	4.48111	0.186596	100	4.16404
831	844	RRLVHRDLAARNVL	1689.01	4.40816	13	0	0	0	0	0
831	844	RRLVHRDLAARNVL	1689.01	4.44456	13	10	0.370104	0.0910451	6.91425	1.7009
831	844	RRLVHRDLAARNVL	1689.01	4.42476	13	60	0.678053	0.109821	12.6673	2.05166
831	844	RRLVHRDLAARNVL	1689.01	4.41916	13	600	1.04934	0.104332	19.6037	1.94913
831	844	RRLVHRDLAARNVL	1689.01	4.42331	13	3600	1.30806	0.137656	24.4371	2.57168
831	844	RRLVHRDLAARNVL	1689.01	4.43364	13	7200	1.57195	0.161332	29.367	3.01399
831	844	RRLVHRDLAARNVL	1689.01	4.41183	13	FullD	5.35277	0.240232	100	4.48799
842	850	NVLVKTPQH	1035.59	7.6401	7	0	0	0	0	0
842	850	NVLVKTPQH	1035.59	7.69529	7	10	1.72568	0.0590123	36.1483	1.23615
842	850	NVLVKTPQH	1035.59	7.64754	7	60	1.7942	0.0403156	37.5837	0.844505
842	850	NVLVKTPQH	1035.59	7.64796	7	600	1.60262	0.0461556	33.5707	0.966836
842	850	NVLVKTPQH	1035.59	7.64862	7	3600	1.75655	0.0494583	36.795	1.03602
842	850	NVLVKTPQH	1035.59	7.67824	7	7200	1.82699	0.0643408	38.2707	1.34777
842	850	NVLVKTPQH	1035.59	7.67023	7	FullD	4.77388	0.173359	100	3.63141
843	856	VLVKTPQHVKITDF	1624.94	5.53831	12	0	0	0	0	0
843	856	VLVKTPQHVKITDF	1624.94	5.54521	12	10	1.09856	0.043586	20.1935	0.801191
843	856	VLVKTPQHVKITDF	1624.94	5.5455	12	60	1.21277	0.0251205	22.2929	0.461761
843	856	VLVKTPQHVKITDF	1624.94	5.54708	12	600	1.57205	0.044885	28.8972	0.825069
843	856	VLVKTPQHVKITDF	1624.94	5.54725	12	3600	1.7625	0.009307	32.398	0.17108
843	856	VLVKTPQHVKITDF	1624.94	5.54668	12	7200	1.98524	0.025977	36.4924	0.477505
843	856	VLVKTPQHVKITDF	1624.94	5.55803	12	FullD	5.44015	0.026495	100	0.487027
843	858	VLVKTPQHVKITDFGL	1795.05	6.29737	14	0	0	0	0	0
843	858	VLVKTPQHVKITDFGL	1795.05	6.33786	14	10	1.87776	0.189598	28.2459	2.852
843	858	VLVKTPQHVKITDFGL	1795.05	6.30606	14	60	2.60909	0.170419	39.2468	2.5635
843	858	VLVKTPQHVKITDFGL	1795.05	6.30382	14	600	3.10694	0.159412	46.7356	2.39793
843	858	VLVKTPQHVKITDFGL	1795.05	6.30783	14	3600	3.34753	0.162933	50.3547	2.45089
843	858	VLVKTPQHVKITDFGL	1795.05	6.32108	14	7200	3.5281	0.103103	53.0709	1.55091
843	858	VLVKTPQHVKITDFGL	1795.05	6.31482	14	FullD	6.64791	0.175498	100	2.63991
845	855	VKTPQHVKITD	1265.72	3.99076	9	0	0	0	0	0
845	855	VKTPQHVKITD	1265.72	4.02071	9	10	1.01509	0.0394457	29.6483	1.15211
845	855	VKTPQHVKITD	1265.72	3.99833	9	60	1.0336	0.0492255	30.1889	1.43775
845	855	VKTPQHVKITD	1265.72	3.99554	9	600	0.9427	0.0598552	27.5339	1.74822
845	855	VKTPQHVKITD	1265.72	4.00293	9	3600	0.997046	0.0194165	29.1212	0.567106
845	855	VKTPQHVKITD	1265.72	4.01445	9	7200	1.08762	0.054357	31.7666	1.58763
845	855	VKTPQHVKITD	1265.72	3.99868	9	FullD	3.42378	0.416556	100	12.1666
845	856	VKTPQHVKITDF	1412.79	5.2392	10	0	0	0	0	0
845	856	VKTPQHVKITDF	1412.79	5.24602	10	10	1.09604	0.0245643	27.3424	0.612794
845	856	VKTPQHVKITDF	1412.79	5.24568	10	60	1.25129	0.0317421	31.2154	0.791856
845	856	VKTPQHVKITDF	1412.79	5.24827	10	600	1.51454	0.0410104	37.7825	1.02307
845	856	VKTPQHVKITDF	1412.79	5.24738	10	3600	1.72323	0.0324014	42.9887	0.808305
845	856	VKTPQHVKITDF	1412.79	5.24763	10	7200	1.90963	0.0366387	47.6386	0.914009
845	856	VKTPQHVKITDF	1412.79	5.26306	10	FullD	4.00857	0.0846067	100	2.11065
845	858	VKTPQHVKITDFGL	1582.9	6.1543	12	0	0	0	0	0
845	858	VKTPQHVKITDFGL	1582.9	6.19554	12	10	1.81717	0.199906	33.1383	3.64552
845	858	VKTPQHVKITDFGL	1582.9	6.16327	12	60	2.57838	0.163085	47.0199	2.97405
845	858	VKTPQHVKITDFGL	1582.9	6.15999	12	600	2.98654	0.162724	54.4632	2.96746
845	858	VKTPQHVKITDFGL	1582.9	6.16398	12	3600	3.13867	0.182413	57.2375	3.32653
845	858	VKTPQHVKITDFGL	1582.9	6.1776	12	7200	3.37042	0.13071	61.4637	2.38365
845	858	VKTPQHVKITDFGL	1582.9	6.17187	12	FullD	5.4836	0.154982	100	2.82628
845	861	VKTPQHVKITDFGLAKL	1895.11	5.97788	15	0	0	0	0	0
845	861	VKTPQHVKITDFGLAKL	1895.11	5.98394	15	10	2.56058	0.0821615	35.1527	1.12795
845	861	VKTPQHVKITDFGLAKL	1895.11	5.98138	15	60	3.99648	0.180212	54.8653	2.47402
845	861	VKTPQHVKITDFGLAKL	1895.11	5.98343	15	600	4.53967	0.306836	62.3224	4.21237
845	861	VKTPQHVKITDFGLAKL	1895.11	5.98301	15	3600	4.74844	0.248604	65.1885	3.41294
845	861	VKTPQHVKITDFGLAKL	1895.11	5.98235	15	7200	5.04563	0.182195	69.2684	2.50125
845	861	VKTPQHVKITDFGLAKL	1895.11	5.99767	15	FullD	7.28417	0.239547	100	3.28859
845	864	VKTPQHVKITDFGLAKLLGA	2136.25	6.91365	18	0	0	0	0	0
845	864	VKTPQHVKITDFGLAKLLGA	2136.25	6.94659	18	10	4.6369	0.421061	47.4591	4.3096
845	864	VKTPQHVKITDFGLAKLLGA	2136.25	6.90841	18	60	6.45541	0.163147	66.0718	1.66983
845	864	VKTPQHVKITDFGLAKLLGA	2136.25	6.90578	18	600	7.46526	0.271383	76.4077	2.77763
845	864	VKTPQHVKITDFGLAKLLGA	2136.25	6.90974	18	3600	7.64878	0.342057	78.286	3.50099
845	864	VKTPQHVKITDFGLAKLLGA	2136.25	6.92641	18	7200	7.46563	0.317827	76.4115	3.253
845	864	VKTPQHVKITDFGLAKLLGA	2136.25	6.92224	18	FullD	9.7703	0.288356	100	2.95135
845	865	VKTPQHVKITDFGLAKLLGAE	2265.3	6.84776	19	0	0	0	0	0
845	865	VKTPQHVKITDFGLAKLLGAE	2265.3	6.87873	19	10	5.48762	0.379424	54.3292	3.75642
845	865	VKTPQHVKITDFGLAKLLGAE	2265.3	6.84238	19	60	7.44482	0.198838	73.7061	1.96856
845	865	VKTPQHVKITDFGLAKLLGAE	2265.3	6.84071	19	600	8.18532	0.283509	81.0373	2.80683
845	865	VKTPQHVKITDFGLAKLLGAE	2265.3	6.84498	19	3600	8.35329	0.419396	82.7003	4.15216
845	865	VKTPQHVKITDFGLAKLLGAE	2265.3	6.86205	19	7200	8.39775	0.329379	83.1404	3.26096
845	865	VKTPQHVKITDFGLAKLLGAE	2265.3	6.85512	19	FullD	10.1007	0.11443	100	1.13289
845	883	VKTPQHVKITDFGLAKLLGAEEKEYHAEGGKVPIKWMAL	4332.36	6.89959	36	0	0	0	0	0
845	883	VKTPQHVKITDFGLAKLLGAEEKEYHAEGGKVPIKWMAL	4332.36	6.92961	36	10	12.841	0.355981	63.0474	1.74781
845	883	VKTPQHVKITDFGLAKLLGAEEKEYHAEGGKVPIKWMAL	4332.36	6.90198	36	60	15.4529	0.0948121	75.8715	0.465513
845	883	VKTPQHVKITDFGLAKLLGAEEKEYHAEGGKVPIKWMAL	4332.36	6.90042	36	600	15.855	0.769441	77.8457	3.77783
845	883	VKTPQHVKITDFGLAKLLGAEEKEYHAEGGKVPIKWMAL	4332.36	6.90308	36	3600	16.1238	0.937818	79.1652	4.60454
845	883	VKTPQHVKITDFGLAKLLGAEEKEYHAEGGKVPIKWMAL	4332.36	6.90909	36	7200	16.4365	0.734059	80.7007	3.60411
845	883	VKTPQHVKITDFGLAKLLGAEEKEYHAEGGKVPIKWMAL	4332.36	6.90073	36	FullD	20.3672	0.4222	100	2.07293
847	858	TPQHVKITDFGL	1355.73	6.08229	10	0	0	0	0	0
847	858	TPQHVKITDFGL	1355.73	6.07673	10	10	0.635301	0.083904	26.2661	3.46896
847	858	TPQHVKITDFGL	1355.73	6.07878	10	60	0.903053	0.101314	37.3361	4.18874
847	858	TPQHVKITDFGL	1355.73	6.07797	10	600	1.22563	0.039328	50.6729	1.62599
847	858	TPQHVKITDFGL	1355.73	6.07989	10	3600	1.26118	0.056561	52.1428	2.33848
847	858	TPQHVKITDFGL	1355.73	6.07974	10	7200	1.44804	0.117223	59.8682	4.84651
847	858	TPQHVKITDFGL	1355.73	6.09587	10	FullD	2.41871	0.2527	100	10.4477
859	864	AKLLGA	572.377	5.0084	5	0	0	0	0	0
859	864	AKLLGA	572.377	5.04792	5	10	1.93205	0.0863063	57.5441	2.57054
859	864	AKLLGA	572.377	5.01248	5	60	2.51541	0.0330306	74.9186	0.983779
859	864	AKLLGA	572.377	5.01318	5	600	3.17398	0.0464876	94.5334	1.38458
859	864	AKLLGA	572.377	5.01829	5	3600	3.21019	0.0669427	95.612	1.99381
859	864	AKLLGA	572.377	5.03539	5	7200	3.2147	0.0557255	95.7462	1.65972
859	864	AKLLGA	572.377	5.03	5	FullD	3.35752	0.0441562	100	1.31514
859	865	AKLLGAE	701.419	4.84083	6	0	0	0	0	0
859	865	AKLLGAE	701.419	4.84118	6	10	2.43179	0.0988104	65.6248	2.66652
859	865	AKLLGAE	701.419	4.83919	6	60	3.20527	0.0341653	86.498	0.921991
859	865	AKLLGAE	701.419	4.84354	6	600	3.37785	0.127406	91.1553	3.4382
859	865	AKLLGAE	701.419	4.8409	6	3600	3.33804	0.087879	90.0811	2.37152
859	865	AKLLGAE	701.419	4.84049	6	7200	3.61368	0.0556016	97.5196	1.50048
859	865	AKLLGAE	701.419	4.85335	6	FullD	3.7056	0.026952	100	0.727333
859	866	AKLLGAEE	830.462	4.91619	7	0	0	0	0	0
859	866	AKLLGAEE	830.462	4.91634	7	10	2.95686	0.0915871	65.7492	2.03654
859	866	AKLLGAEE	830.462	4.91501	7	60	3.77157	0.0720736	83.8653	1.60264
859	866	AKLLGAEE	830.462	4.9189	7	600	3.95638	0.179722	87.9747	3.99632
859	866	AKLLGAEE	830.462	4.9171	7	3600	3.92166	0.0851967	87.2027	1.89445
859	866	AKLLGAEE	830.462	4.91606	7	7200	4.15403	0.0539168	92.3696	1.1989
859	866	AKLLGAEE	830.462	4.9266	7	FullD	4.49718	0.14594	100	3.24514
859	883	AKLLGAEEKEYHAEGGKVPIKWMAL	2768.48	6.19713	23	0	0	0	0	0
859	883	AKLLGAEEKEYHAEGGKVPIKWMAL	2768.48	6.23211	23	10	8.21377	0.222371	70.901	1.9195
859	883	AKLLGAEEKEYHAEGGKVPIKWMAL	2768.48	6.20174	23	60	9.66389	0.335106	83.4184	2.89263
859	883	AKLLGAEEKEYHAEGGKVPIKWMAL	2768.48	6.19849	23	600	9.40659	0.496906	81.1974	4.28928
859	883	AKLLGAEEKEYHAEGGKVPIKWMAL	2768.48	6.20175	23	3600	9.61159	0.482433	82.9669	4.16435
859	883	AKLLGAEEKEYHAEGGKVPIKWMAL	2768.48	6.21783	23	7200	9.696	0.431944	83.6955	3.72853
859	883	AKLLGAEEKEYHAEGGKVPIKWMAL	2768.48	6.20664	23	FullD	11.5848	0.149427	100	1.28985
866	883	EKEYHAEGGKVPIKWMAL	2086.08	6.28245	16	0	0	0	0	0
866	883	EKEYHAEGGKVPIKWMAL	2086.08	6.32301	16	10	4.02383	0.0569795	56.224	0.796161
866	883	EKEYHAEGGKVPIKWMAL	2086.08	6.28944	16	60	4.54724	0.150598	63.5375	2.10427
866	883	EKEYHAEGGKVPIKWMAL	2086.08	6.28595	16	600	4.51253	0.203215	63.0524	2.83947
866	883	EKEYHAEGGKVPIKWMAL	2086.08	6.28941	16	3600	4.67034	0.270418	65.2575	3.77849
866	883	EKEYHAEGGKVPIKWMAL	2086.08	6.30598	16	7200	4.86902	0.226927	68.0336	3.1708
866	883	EKEYHAEGGKVPIKWMAL	2086.08	6.29611	16	FullD	7.15678	0.108263	100	1.51273
867	883	KEYHAEGGKVPIKWMAL	1957.04	6.24305	15	0	0	0	0	0
867	883	KEYHAEGGKVPIKWMAL	1957.04	6.28739	15	10	3.49756	0.238048	50.6666	3.44843
867	883	KEYHAEGGKVPIKWMAL	1957.04	6.25187	15	60	3.84163	0.25135	55.6509	3.64112
867	883	KEYHAEGGKVPIKWMAL	1957.04	6.24843	15	600	3.73391	0.314534	54.0905	4.55643
867	883	KEYHAEGGKVPIKWMAL	1957.04	6.25181	15	3600	3.9236	0.338374	56.8384	4.90178
867	883	KEYHAEGGKVPIKWMAL	1957.04	6.27154	15	7200	4.22127	0.266151	61.1505	3.85554
867	883	KEYHAEGGKVPIKWMAL	1957.04	6.25754	15	FullD	6.90309	0.468049	100	6.78028
869	883	YHAEGGKVPIKWMAL	1699.9	6.53877	13	0	0	0	0	0
869	883	YHAEGGKVPIKWMAL	1699.9	6.58058	13	10	2.80581	0.0552072	43.683	0.859506
869	883	YHAEGGKVPIKWMAL	1699.9	6.54518	13	60	3.253	0.0847275	50.6451	1.3191
869	883	YHAEGGKVPIKWMAL	1699.9	6.54372	13	600	3.22406	0.180579	50.1946	2.81139
869	883	YHAEGGKVPIKWMAL	1699.9	6.54891	13	3600	3.33213	0.161606	51.877	2.51601
869	883	YHAEGGKVPIKWMAL	1699.9	6.56692	13	7200	3.67875	0.131045	57.2735	2.04021
869	883	YHAEGGKVPIKWMAL	1699.9	6.55488	13	FullD	6.42313	0.311878	100	4.85555
884	897	ESILHRIYTHQSDV	1697.86	5.86678	13	0	0	0	0	0
884	897	ESILHRIYTHQSDV	1697.86	5.89515	13	10	1.35158	0.0649111	22.3788	1.07477
884	897	ESILHRIYTHQSDV	1697.86	5.86381	13	60	2.31893	0.0194456	38.3957	0.321971
884	897	ESILHRIYTHQSDV	1697.86	5.85365	13	600	2.88362	0.0848876	47.7457	1.40553
884	897	ESILHRIYTHQSDV	1697.86	5.85043	13	3600	4.12417	0.104202	68.2862	1.72532
884	897	ESILHRIYTHQSDV	1697.86	5.86035	13	7200	4.59956	0.171339	76.1575	2.83695
884	897	ESILHRIYTHQSDV	1697.86	5.85269	13	FullD	6.03954	0.278141	100	4.60534
884	898	ESILHRIYTHQSDVW	1883.94	6.59963	14	0	0	0	0	0
884	898	ESILHRIYTHQSDVW	1883.94	6.58371	14	10	1.14496	0.0155645	16.9314	0.230164
884	898	ESILHRIYTHQSDVW	1883.94	6.61645	14	60	2.00481	0.00939	29.6467	0.138857
884	898	ESILHRIYTHQSDVW	1883.94	6.58167	14	600	2.53889	0.012648	37.5445	0.187036
884	898	ESILHRIYTHQSDVW	1883.94	6.57328	14	3600	3.74504	0.021244	55.3808	0.314151
884	898	ESILHRIYTHQSDVW	1883.94	6.6036	14	7200	4.21894	0.0713765	62.3886	1.0555
884	898	ESILHRIYTHQSDVW	1883.94	6.60242	14	FullD	6.76235	0.0789345	100	1.16726
884	899	ESILHRIYTHQSDVWS	1970.97	6.50408	15	0	0	0	0	0
884	899	ESILHRIYTHQSDVWS	1970.97	6.53068	15	10	1.29261	0.093909	17.4233	1.26582
884	899	ESILHRIYTHQSDVWS	1970.97	6.49593	15	60	2.25509	0.0647755	30.3967	0.873122
884	899	ESILHRIYTHQSDVWS	1970.97	6.49111	15	600	2.80197	0.0896897	37.7683	1.20894
884	899	ESILHRIYTHQSDVWS	1970.97	6.48756	15	3600	4.07961	0.11527	54.9898	1.55375
884	899	ESILHRIYTHQSDVWS	1970.97	6.49995	15	7200	4.54225	0.114269	61.2259	1.54025
884	899	ESILHRIYTHQSDVWS	1970.97	6.48322	15	FullD	7.41884	0.125428	100	1.69067
888	897	HRIYTHQSDV	1255.62	3.69108	9	0	0	0	0	0
888	897	HRIYTHQSDV	1255.62	3.71943	9	10	0.639026	0.0384604	27.4723	1.65345
888	897	HRIYTHQSDV	1255.62	3.69888	9	60	1.06498	0.0215627	45.7846	0.927
888	897	HRIYTHQSDV	1255.62	3.69634	9	600	1.19912	0.0402935	51.5513	1.73225
888	897	HRIYTHQSDV	1255.62	3.70458	9	3600	1.598	0.0786657	68.6993	3.3819
888	897	HRIYTHQSDV	1255.62	3.71476	9	7200	1.69368	0.118762	72.8126	5.10569
888	897	HRIYTHQSDV	1255.62	3.69707	9	FullD	2.32608	0.13274	100	5.70659
888	899	HRIYTHQSDVWS	1528.73	4.92163	11	0	0	0	0	0
888	899	HRIYTHQSDVWS	1528.73	4.95858	11	10	0.60295	0.072111	16.2773	1.94672
888	899	HRIYTHQSDVWS	1528.73	4.93242	11	60	0.912754	0.0608946	24.6409	1.64392
888	899	HRIYTHQSDVWS	1528.73	4.9264	11	600	1.14216	0.116339	30.8338	3.14072
888	899	HRIYTHQSDVWS	1528.73	4.9318	11	3600	1.53171	0.0622413	41.3504	1.68028
888	899	HRIYTHQSDVWS	1528.73	4.94628	11	7200	1.6146	0.130667	43.5881	3.52751
888	899	HRIYTHQSDVWS	1528.73	4.93028	11	FullD	3.70423	0.244485	100	6.60016
898	903	WSYGVT	712.33	6.35771	5	0	0	0	0	0
898	903	WSYGVT	712.33	6.39388	5	10	0.0330085	0.0303572	1.02812	0.945539
898	903	WSYGVT	712.33	6.36594	5	60	0.034783	0.0268442	1.08339	0.836118
898	903	WSYGVT	712.33	6.36365	5	600	0.0257915	0.0283653	0.803329	0.883497
898	903	WSYGVT	712.33	6.36664	5	3600	0.03333	0.0292499	1.03813	0.911049
898	903	WSYGVT	712.33	6.38035	5	7200	0.0309035	0.028992	0.962553	0.903017
898	903	WSYGVT	712.33	6.37671	5	FullD	3.21058	0.101245	100	3.15347
898	904	WSYGVTV	811.399	6.99131	6	0	0	0	0	0
898	904	WSYGVTV	811.399	7.02745	6	10	0.0379255	0.0233469	0.930666	0.572917
898	904	WSYGVTV	811.399	6.99852	6	60	0.04759	0.029407	1.16783	0.721629
898	904	WSYGVTV	811.399	6.99656	6	600	0.0656165	0.0452117	1.61018	1.10946
898	904	WSYGVTV	811.399	6.99997	6	3600	0.065056	0.0325798	1.59643	0.799486
898	904	WSYGVTV	811.399	7.01488	6	7200	0.046295	0.0297027	1.13605	0.728884
898	904	WSYGVTV	811.399	7.0169	6	FullD	4.07509	0.0948041	100	2.32643
902	907	VTVWEL	746.408	7.8622	5	0	0	0	0	0
902	907	VTVWEL	746.408	7.76057	5	10	0.046558	0.0369564	1.37813	1.09392
902	907	VTVWEL	746.408	7.98972	5	60	0.028027	0.0140414	0.829606	0.415629
902	907	VTVWEL	746.408	7.79552	5	600	0.041291	0.0350802	1.22222	1.03838
902	907	VTVWEL	746.408	7.7815	5	3600	0.04232	0.00527798	1.25268	0.156229
902	907	VTVWEL	746.408	7.9809	5	7200	0.049258	0.0467753	1.45805	1.38456
902	907	VTVWEL	746.408	7.98506	5	FullD	3.37835	0.0769497	100	2.27773
904	909	VWELMT	778.38	7.62797	5	0	0	0	0	0
904	909	VWELMT	778.38	7.66804	5	10	0.123025	0.0344712	4.18172	1.1717
904	909	VWELMT	778.38	7.63438	5	60	0.127485	0.0456434	4.33328	1.55145
904	909	VWELMT	778.38	7.635	5	600	0.102255	0.0357756	3.47573	1.21604
904	909	VWELMT	778.38	7.6364	5	3600	0.10568	0.0446893	3.59212	1.51902
904	909	VWELMT	778.38	7.65226	5	7200	0.131687	0.0387484	4.47613	1.31709
904	909	VWELMT	778.38	7.65373	5	FullD	2.94198	0.147254	100	5.00527
907	922	LMTFGSKPYDGIPASE	1712.82	6.35267	13	0	0	0	0	0
907	922	LMTFGSKPYDGIPASE	1712.82	6.38783	13	10	3.21583	0.197606	42.6791	2.62254
907	922	LMTFGSKPYDGIPASE	1712.82	6.35792	13	60	4.09668	0.152622	54.3694	2.02554
907	922	LMTFGSKPYDGIPASE	1712.82	6.35449	13	600	5.17403	0.178731	68.6675	2.37204
907	922	LMTFGSKPYDGIPASE	1712.82	6.35764	13	3600	5.71307	0.218964	75.8214	2.90599
907	922	LMTFGSKPYDGIPASE	1712.82	6.37426	13	7200	5.99768	0.136546	79.5986	1.81217
907	922	LMTFGSKPYDGIPASE	1712.82	6.36719	13	FullD	7.5349	0.231859	100	3.07713
907	924	LMTFGSKPYDGIPASEIS	1912.94	6.47278	15	0	0	0	0	0
907	924	LMTFGSKPYDGIPASEIS	1912.94	6.46405	15	10	3.58762	0.0508545	41.6091	0.589808
907	924	LMTFGSKPYDGIPASEIS	1912.94	6.48581	15	60	4.72173	0.021453	54.7624	0.248811
907	924	LMTFGSKPYDGIPASEIS	1912.94	6.47011	15	600	5.73639	0.138401	66.5304	1.60517
907	924	LMTFGSKPYDGIPASEIS	1912.94	6.46781	15	3600	6.65123	0.076927	77.1406	0.892196
907	924	LMTFGSKPYDGIPASEIS	1912.94	6.48527	15	7200	7.20403	0.068508	83.5521	0.794553
907	924	LMTFGSKPYDGIPASEIS	1912.94	6.49633	15	FullD	8.62221	0.327895	100	3.80291
908	922	MTFGSKPYDGIPASE	1599.74	5.93384	12	0	0	0	0	0
908	922	MTFGSKPYDGIPASE	1599.74	5.96913	12	10	3.23123	0.156404	45.9575	2.22452
908	922	MTFGSKPYDGIPASE	1599.74	5.94292	12	60	4.05005	0.125778	57.6034	1.78893
908	922	MTFGSKPYDGIPASE	1599.74	5.93558	12	600	5.16368	0.143261	73.4425	2.03759
908	922	MTFGSKPYDGIPASE	1599.74	5.94148	12	3600	5.67509	0.206687	80.7162	2.93969
908	922	MTFGSKPYDGIPASE	1599.74	5.9551	12	7200	5.9395	0.134019	84.4769	1.90614
908	922	MTFGSKPYDGIPASE	1599.74	5.95108	12	FullD	7.03091	0.443287	100	6.30482
908	924	MTFGSKPYDGIPASEIS	1799.85	6.11541	14	0	0	0	0	0
908	924	MTFGSKPYDGIPASEIS	1799.85	6.11699	14	10	3.58678	0.109624	44.4806	1.35948
908	924	MTFGSKPYDGIPASEIS	1799.85	6.11585	14	60	4.71442	0.0720194	58.4647	0.893131
908	924	MTFGSKPYDGIPASEIS	1799.85	6.11881	14	600	5.9591	0.162735	73.9003	2.01812
908	924	MTFGSKPYDGIPASEIS	1799.85	6.11806	14	3600	6.75645	0.149632	83.7884	1.85563
908	924	MTFGSKPYDGIPASEIS	1799.85	6.11569	14	7200	7.30103	0.171969	90.5419	2.13263
908	924	MTFGSKPYDGIPASEIS	1799.85	6.12599	14	FullD	8.0637	0.281262	100	3.488
910	922	FGSKPYDGIPASE	1367.65	5.24785	10	0	0	0	0	0
910	922	FGSKPYDGIPASE	1367.65	5.24982	10	10	2.91475	0.0577495	50.3693	0.997959
910	922	FGSKPYDGIPASE	1367.65	5.24931	10	60	3.74525	0.0581741	64.7211	1.0053
910	922	FGSKPYDGIPASE	1367.65	5.25182	10	600	4.75704	0.145398	82.2055	2.5126
910	922	FGSKPYDGIPASE	1367.65	5.25031	10	3600	5.2171	0.119324	90.1558	2.06202
910	922	FGSKPYDGIPASE	1367.65	5.24873	10	7200	5.59875	0.121529	96.751	2.10012
910	922	FGSKPYDGIPASE	1367.65	5.25965	10	FullD	5.78676	0.055836	100	0.964892
923	939	ISSILEKGERLPQPPIC	1880.03	6.08802	13	0	0	0	0	0
923	939	ISSILEKGERLPQPPIC	1880.03	6.09427	13	10	1.13623	0.067037	14.9169	0.880087
923	939	ISSILEKGERLPQPPIC	1880.03	6.09358	13	60	2.06279	0.006024	27.0811	0.0790853
923	939	ISSILEKGERLPQPPIC	1880.03	6.09402	13	600	3.669	0.043011	48.168	0.564665
923	939	ISSILEKGERLPQPPIC	1880.03	6.0926	13	3600	4.73725	0.0089885	62.1925	0.118004
923	939	ISSILEKGERLPQPPIC	1880.03	6.09051	13	7200	5.11076	0.0542885	67.0959	0.71272
923	939	ISSILEKGERLPQPPIC	1880.03	6.10287	13	FullD	7.61709	0.249155	100	3.271
923	940	ISSILEKGERLPQPPICT	1981.08	6.06429	14	0	0	0	0	0
923	940	ISSILEKGERLPQPPICT	1981.08	6.09832	14	10	1.32655	0.179873	15.5627	2.11022
923	940	ISSILEKGERLPQPPICT	1981.08	6.07095	14	60	2.26185	0.198327	26.5353	2.32671
923	940	ISSILEKGERLPQPPICT	1981.08	6.06505	14	600	3.98202	0.176625	46.716	2.07212
923	940	ISSILEKGERLPQPPICT	1981.08	6.06709	14	3600	5.28584	0.170363	62.012	1.99865
923	940	ISSILEKGERLPQPPICT	1981.08	6.08064	14	7200	5.77753	0.120536	67.7803	1.4141
923	940	ISSILEKGERLPQPPICT	1981.08	6.07546	14	FullD	8.5239	0.464748	100	5.4523
925	940	SILEKGERLPQPPICT	1780.96	5.84842	12	0	0	0	0	0
925	940	SILEKGERLPQPPICT	1780.96	5.88174	12	10	1.26776	0.154113	16.8895	2.05314
925	940	SILEKGERLPQPPICT	1780.96	5.85721	12	60	2.09235	0.204421	27.8749	2.72335
925	940	SILEKGERLPQPPICT	1780.96	5.84969	12	600	3.70686	0.156442	49.3839	2.08417
925	940	SILEKGERLPQPPICT	1780.96	5.85392	12	3600	4.8632	0.132541	64.7889	1.76575
925	940	SILEKGERLPQPPICT	1780.96	5.86505	12	7200	5.29831	0.102078	70.5857	1.35991
925	940	SILEKGERLPQPPICT	1780.96	5.86172	12	FullD	7.50622	0.391476	100	5.21536
926	939	ILEKGERLPQPPIC	1592.88	5.62319	10	0	0	0	0	0
926	939	ILEKGERLPQPPIC	1592.88	5.62951	10	10	1.12774	0.001313	20.3116	0.0236482
926	939	ILEKGERLPQPPIC	1592.88	5.62814	10	60	1.92852	0.010077	34.7343	0.181495
926	939	ILEKGERLPQPPIC	1592.88	5.62959	10	600	3.31028	0.0244865	59.6208	0.441022
926	939	ILEKGERLPQPPIC	1592.88	5.62897	10	3600	4.18854	0.024283	75.4391	0.437357
926	939	ILEKGERLPQPPIC	1592.88	5.62717	10	7200	4.56692	0.057712	82.2541	1.03944
926	939	ILEKGERLPQPPIC	1592.88	5.64121	10	FullD	5.55221	0.10874	100	1.9585
926	940	ILEKGERLPQPPICT	1693.93	5.6162	11	0	0	0	0	0
926	940	ILEKGERLPQPPICT	1693.93	5.64878	11	10	1.23284	0.174983	19.2666	2.73459
926	940	ILEKGERLPQPPICT	1693.93	5.61848	11	60	2.09503	0.180387	32.7405	2.81904
926	940	ILEKGERLPQPPICT	1693.93	5.61568	11	600	3.52658	0.147219	55.1125	2.30071
926	940	ILEKGERLPQPPICT	1693.93	5.61801	11	3600	4.57529	0.141126	71.5015	2.20549
926	940	ILEKGERLPQPPICT	1693.93	5.63336	11	7200	4.96375	0.0950344	77.5723	1.48518
926	940	ILEKGERLPQPPICT	1693.93	5.61918	11	FullD	6.39887	0.345717	100	5.40278
928	940	EKGERLPQPPICT	1467.76	5.36066	9	0	0	0	0	0
928	940	EKGERLPQPPICT	1467.76	5.39511	9	10	1.08825	0.131709	21.6154	2.61606
928	940	EKGERLPQPPICT	1467.76	5.36716	9	60	1.74533	0.165254	34.6665	3.28236
928	940	EKGERLPQPPICT	1467.76	5.36224	9	600	2.75759	0.147965	54.7726	2.93896
928	940	EKGERLPQPPICT	1467.76	5.36636	9	3600	3.18196	0.155789	63.2017	3.09436
928	940	EKGERLPQPPICT	1467.76	5.38034	9	7200	3.48938	0.122301	69.3079	2.42921
928	940	EKGERLPQPPICT	1467.76	5.37364	9	FullD	5.03461	0.284417	100	5.64923
941	945	IDVYM	640.301	6.74661	4	0	0	0	0	0
941	945	IDVYM	640.301	6.7892	4	10	0.019531	0.0122883	0.947105	0.595888
941	945	IDVYM	640.301	6.75321	4	60	0.02411	0.0135705	1.16915	0.658064
941	945	IDVYM	640.301	6.75273	4	600	0.0471095	0.00871374	2.28445	0.42255
941	945	IDVYM	640.301	6.75596	4	3600	0.135246	0.0177207	6.55838	0.859319
941	945	IDVYM	640.301	6.77622	4	7200	0.237708	0.0399064	11.527	1.93516
941	945	IDVYM	640.301	6.77208	4	FullD	2.06218	0.0934801	100	4.53307
943	947	VYMIM	656.315	7.35126	4	0	0	0	0	0
943	947	VYMIM	656.315	7.29344	4	10	0.05466	0.00864313	2.12609	0.336189
943	947	VYMIM	656.315	7.43835	4	60	0.042603	0.0149748	1.65712	0.58247
943	947	VYMIM	656.315	7.31701	4	600	0.037061	0.0228304	1.44155	0.888029
943	947	VYMIM	656.315	7.30383	4	3600	0.084258	0.029017	3.27736	1.12867
943	947	VYMIM	656.315	7.43343	4	7200	0.098536	0.0248919	3.83273	0.968214
943	947	VYMIM	656.315	7.43725	4	FullD	2.57091	0.0725136	100	2.82054
946	950	IMVKC	593.315	4.98219	4	0	0	0	0	0
946	950	IMVKC	593.315	5.02144	4	10	0.076174	0.0640073	3.1481	2.64527
946	950	IMVKC	593.315	4.99341	4	60	0.0805215	0.0446614	3.32777	1.84575
946	950	IMVKC	593.315	4.99002	4	600	0.063674	0.043516	2.6315	1.79842
946	950	IMVKC	593.315	4.99494	4	3600	0.049753	0.0450695	2.05618	1.86262
946	950	IMVKC	593.315	5.00755	4	7200	0.054766	0.0251079	2.26335	1.03765
946	950	IMVKC	593.315	5.001	4	FullD	2.41969	0.0731304	100	3.02231
946	951	IMVKCW	779.394	6.74576	5	0	0	0	0	0
946	951	IMVKCW	779.394	6.79432	5	10	0.036117	0.029006	1.21132	0.972828
946	951	IMVKCW	779.394	6.75534	5	60	0.033391	0.0280389	1.11989	0.940392
946	951	IMVKCW	779.394	6.75439	5	600	0.028318	0.0175797	0.949752	0.589603
946	951	IMVKCW	779.394	6.75782	5	3600	0.034047	0.0336578	1.1419	1.12884
946	951	IMVKCW	779.394	6.77808	5	7200	0.036033	0.0206255	1.2085	0.691756
946	951	IMVKCW	779.394	6.77102	5	FullD	2.98162	0.0539258	100	1.80861
946	952	IMVKCWM	910.435	7.23439	6	0	0	0	0	0
946	952	IMVKCWM	910.435	7.28752	6	10	0.0453315	0.0264483	1.19513	0.697287
946	952	IMVKCWM	910.435	7.24334	6	60	0.0561185	0.0201351	1.47952	0.530845
946	952	IMVKCWM	910.435	7.2413	6	600	0.053512	0.01594	1.4108	0.420245
946	952	IMVKCWM	910.435	7.24438	6	3600	0.05459	0.0144509	1.43922	0.380986
946	952	IMVKCWM	910.435	7.27201	6	7200	0.050347	0.01795	1.32736	0.473237
946	952	IMVKCWM	910.435	7.25766	6	FullD	3.79302	0.133928	100	3.53091
948	952	VKCWM	666.31	6.41629	4	0	0	0	0	0
948	952	VKCWM	666.31	6.41644	4	10	0.054899	0.016743	2.61548	0.797665
948	952	VKCWM	666.31	6.43432	4	60	0.051934	0.0195449	2.47423	0.931152
948	952	VKCWM	666.31	6.4203	4	600	0.051653	0.00817807	2.46084	0.389617
948	952	VKCWM	666.31	6.41871	4	3600	0.054035	0.00421157	2.57432	0.200647
948	952	VKCWM	666.31	6.43454	4	7200	0.057117	0.00851702	2.72115	0.405766
948	952	VKCWM	666.31	6.44386	4	FullD	2.099	0.117292	100	5.58802
948	955	VKCWMIDA	965.458	6.92554	7	0	0	0	0	0
948	955	VKCWMIDA	965.458	6.92091	7	10	2.05912	0.104482	58.5486	2.97081
948	955	VKCWMIDA	965.458	6.87843	7	60	2.14852	0.000626	61.0905	0.0177996
948	955	VKCWMIDA	965.458	6.92207	7	600	1.87298	0.0747785	53.2558	2.12624
948	955	VKCWMIDA	965.458	6.88894	7	3600	1.87427	0.0637495	53.2926	1.81264
948	955	VKCWMIDA	965.458	6.91962	7	7200	2.02224	0.076706	57.4999	2.18104
948	955	VKCWMIDA	965.458	6.93362	7	FullD	3.51694	0.159	100	4.52097
951	955	WMIDA	635.286	7.33371	4	0	0	0	0	0
951	955	WMIDA	635.286	7.37235	4	10	2.10743	0.083208	86.3035	3.40753
951	955	WMIDA	635.286	7.33603	4	60	2.31934	0.128903	94.9815	5.27884
951	955	WMIDA	635.286	7.33605	4	600	2.09941	0.193563	85.975	7.9268
951	955	WMIDA	635.286	7.33799	4	3600	2.10899	0.222647	86.3671	9.11784
951	955	WMIDA	635.286	7.35651	4	7200	2.16734	0.157847	88.7567	6.46415
951	955	WMIDA	635.286	7.35633	4	FullD	2.44189	0.0907264	100	3.71542
951	961	WMIDADSRPKF	1365.66	6.37755	9	0	0	0	0	0
951	961	WMIDADSRPKF	1365.66	6.37596	9	10	2.54579	0.0207625	51.7073	0.421706
951	961	WMIDADSRPKF	1365.66	6.38988	9	60	3.10721	0.0488685	63.1103	0.992565
951	961	WMIDADSRPKF	1365.66	6.38048	9	600	3.43335	0.180802	69.7346	3.67227
951	961	WMIDADSRPKF	1365.66	6.37781	9	3600	4.07002	0.120364	82.666	2.4447
951	961	WMIDADSRPKF	1365.66	6.38965	9	7200	4.49907	0.0709705	91.3804	1.44148
951	961	WMIDADSRPKF	1365.66	6.40091	9	FullD	4.92345	0.044894	100	0.91184
951	963	WMIDADSRPKFRE	1650.81	5.70389	11	0	0	0	0	0
951	963	WMIDADSRPKFRE	1650.81	5.70887	11	10	2.6246	0.0537658	42.1709	0.863882
951	963	WMIDADSRPKFRE	1650.81	5.70796	11	60	3.32529	0.0525149	53.4291	0.843784
951	963	WMIDADSRPKFRE	1650.81	5.71094	11	600	4.0031	0.165447	64.3198	2.65832
951	963	WMIDADSRPKFRE	1650.81	5.70922	11	3600	4.92748	0.186737	79.1723	3.0004
951	963	WMIDADSRPKFRE	1650.81	5.70815	11	7200	5.55548	0.175174	89.2628	2.81461
951	963	WMIDADSRPKFRE	1650.81	5.72199	11	FullD	6.22374	0.238302	100	3.82892
951	964	WMIDADSRPKFREL	1763.89	6.30665	12	0	0	0	0	0
951	964	WMIDADSRPKFREL	1763.89	6.34338	12	10	2.57764	0.17309	40.8483	2.74299
951	964	WMIDADSRPKFREL	1763.89	6.315	12	60	3.28088	0.176215	51.9927	2.79251
951	964	WMIDADSRPKFREL	1763.89	6.31404	12	600	3.99954	0.21685	63.3813	3.43646
951	964	WMIDADSRPKFREL	1763.89	6.3151	12	3600	4.95875	0.375699	78.5821	5.95377
951	964	WMIDADSRPKFREL	1763.89	6.32606	12	7200	5.54013	0.257263	87.7953	4.07689
951	964	WMIDADSRPKFREL	1763.89	6.32525	12	FullD	6.31028	0.238865	100	3.78533
952	961	MIDADSRPKF	1179.58	5.22246	8	0	0	0	0	0
952	961	MIDADSRPKF	1179.58	5.22703	8	10	1.6856	0.026333	38.9727	0.608845
952	961	MIDADSRPKF	1179.58	5.22663	8	60	2.33304	0.058208	53.9422	1.34583
952	961	MIDADSRPKF	1179.58	5.22962	8	600	2.87569	0.0844505	66.4889	1.95258
952	961	MIDADSRPKF	1179.58	5.22718	8	3600	3.58497	0.104143	82.8879	2.4079
952	961	MIDADSRPKF	1179.58	5.22706	8	7200	3.85779	0.080877	89.1958	1.86995
952	961	MIDADSRPKF	1179.58	5.24042	8	FullD	4.32508	0.0582955	100	1.34785
952	963	MIDADSRPKFRE	1464.73	4.72309	10	0	0	0	0	0
952	963	MIDADSRPKFRE	1464.73	4.75273	10	10	1.96921	0.107037	36.2917	1.97265
952	963	MIDADSRPKFRE	1464.73	4.73368	10	60	2.70728	0.0928124	49.894	1.71049
952	963	MIDADSRPKFRE	1464.73	4.72798	10	600	3.62297	0.145845	66.7696	2.68786
952	963	MIDADSRPKFRE	1464.73	4.73182	10	3600	4.51313	0.163725	83.1748	3.01737
952	963	MIDADSRPKFRE	1464.73	4.74104	10	7200	4.84558	0.134137	89.3019	2.47209
952	963	MIDADSRPKFRE	1464.73	4.73427	10	FullD	5.42607	0.264465	100	4.87396
952	964	MIDADSRPKFREL	1577.81	5.36158	11	0	0	0	0	0
952	964	MIDADSRPKFREL	1577.81	5.36705	11	10	1.53957	0.0541133	28.5581	1.00376
952	964	MIDADSRPKFREL	1577.81	5.3665	11	60	2.24012	0.085132	41.5527	1.57914
952	964	MIDADSRPKFREL	1577.81	5.36916	11	600	2.90702	0.172849	53.9232	3.20624
952	964	MIDADSRPKFREL	1577.81	5.36799	11	3600	3.84279	0.152613	71.2811	2.83086
952	964	MIDADSRPKFREL	1577.81	5.36748	11	7200	4.33105	0.0867795	80.3381	1.6097
952	964	MIDADSRPKFREL	1577.81	5.38152	11	FullD	5.39103	0.311007	100	5.76898
953	961	IDADSRPKF	1048.54	4.90621	7	0	0	0	0	0
953	961	IDADSRPKF	1048.54	4.90933	7	10	1.15818	0.0286605	31.4737	0.778855
953	961	IDADSRPKF	1048.54	4.90967	7	60	1.50795	0.004423	40.9788	0.120196
953	961	IDADSRPKF	1048.54	4.9125	7	600	2.11884	0.012179	57.5799	0.330967
953	961	IDADSRPKF	1048.54	4.91016	7	3600	2.73749	0.0160105	74.392	0.435089
953	961	IDADSRPKF	1048.54	4.90876	7	7200	3.1297	0.0755975	85.0501	2.05438
953	961	IDADSRPKF	1048.54	4.92356	7	FullD	3.67982	0.105999	100	2.88055
953	963	IDADSRPKFRE	1333.69	4.27606	9	0	0	0	0	0
953	963	IDADSRPKFRE	1333.69	4.27854	9	10	1.34576	0.0677831	26.7015	1.34489
953	963	IDADSRPKFRE	1333.69	4.27821	9	60	2.03807	0.0973901	40.4375	1.93233
953	963	IDADSRPKFRE	1333.69	4.28156	9	600	2.98888	0.107343	59.3026	2.12981
953	963	IDADSRPKFRE	1333.69	4.27907	9	3600	3.90306	0.155565	77.4411	3.08659
953	963	IDADSRPKFRE	1333.69	4.27801	9	7200	4.23776	0.112834	84.0819	2.23876
953	963	IDADSRPKFRE	1333.69	4.29407	9	FullD	5.04004	0.243293	100	4.8272
953	964	IDADSRPKFREL	1446.77	4.43912	10	0	0	0	0	0
953	964	IDADSRPKFREL	1446.77	4.46721	10	10	1.17149	0.072309	23.111	1.42651
953	964	IDADSRPKFREL	1446.77	4.44595	10	60	1.8174	0.0906739	35.8536	1.78881
953	964	IDADSRPKFREL	1446.77	4.44177	10	600	2.47956	0.152298	48.9166	3.00452
953	964	IDADSRPKFREL	1446.77	4.44635	10	3600	3.33112	0.151652	65.7161	2.99179
953	964	IDADSRPKFREL	1446.77	4.45752	10	7200	3.78081	0.112973	74.5877	2.22874
953	964	IDADSRPKFREL	1446.77	4.44768	10	FullD	5.06895	0.303059	100	5.97874
954	963	DADSRPKFRE	1220.6	4.57692	8	0	0	0	0	0
954	963	DADSRPKFRE	1220.6	4.5795	8	10	1.61875	0.275285	33.3587	5.67297
954	963	DADSRPKFRE	1220.6	4.57969	8	60	2.41709	0.39069	49.8105	8.0512
954	963	DADSRPKFRE	1220.6	4.5825	8	600	3.02703	0.309399	62.38	6.37599
954	963	DADSRPKFRE	1220.6	4.58104	8	3600	3.87345	0.244391	79.8226	5.03632
954	963	DADSRPKFRE	1220.6	4.58021	8	7200	4.20371	0.281366	86.6286	5.79829
954	963	DADSRPKFRE	1220.6	4.59436	8	FullD	4.85257	0.152813	100	3.14912
962	967	RELIIE	772.456	5.79195	5	0	0	0	0	0
962	967	RELIIE	772.456	5.83575	5	10	0.0299485	0.0521739	1.10437	1.92394
962	967	RELIIE	772.456	5.80144	5	60	0.082475	0.0496507	3.04131	1.83089
962	967	RELIIE	772.456	5.79863	5	600	0.123595	0.0644093	4.55764	2.37512
962	967	RELIIE	772.456	5.80152	5	3600	0.386142	0.0820303	14.2392	3.02491
962	967	RELIIE	772.456	5.81688	5	7200	0.633734	0.0842221	23.3693	3.10573
962	967	RELIIE	772.456	5.81129	5	FullD	2.71183	0.176017	100	6.49072
962	968	RELIIEF	919.525	7.44578	6	0	0	0	0	0
962	968	RELIIEF	919.525	7.49218	6	10	0.002344	0.022789	0.0604021	0.587245
962	968	RELIIEF	919.525	7.45409	6	60	0.018059	0.0360615	0.465359	0.929263
962	968	RELIIEF	919.525	7.45371	6	600	0.069998	0.00657244	1.80377	0.169364
962	968	RELIIEF	919.525	7.45591	6	3600	0.359167	0.095206	9.25531	2.45335
962	968	RELIIEF	919.525	7.46971	6	7200	0.715094	0.129629	18.4271	3.34039
962	968	RELIIEF	919.525	7.47357	6	FullD	3.88066	0.156358	100	4.02916
968	978	FSKMARDPQRY	1398.69	4.25085	9	0	0	0	0	0
968	978	FSKMARDPQRY	1398.69	4.28219	9	10	0.493564	0.121355	11.8975	2.92529
968	978	FSKMARDPQRY	1398.69	4.26162	9	60	1.06952	0.175947	25.7811	4.24126
968	978	FSKMARDPQRY	1398.69	4.25611	9	600	2.38907	0.159235	57.5893	3.8384
968	978	FSKMARDPQRY	1398.69	4.26097	9	3600	3.21435	0.173131	77.4829	4.17338
968	978	FSKMARDPQRY	1398.69	4.27194	9	7200	3.539	0.144844	85.3086	3.49152
968	978	FSKMARDPQRY	1398.69	4.25886	9	FullD	4.14847	0.256984	100	6.19468
969	978	SKMARDPQRY	1251.63	4.09374	8	0	0	0	0	0
969	978	SKMARDPQRY	1251.63	4.0976	8	10	0.339565	0.0302995	9.51985	0.84946
969	978	SKMARDPQRY	1251.63	4.09823	8	60	0.993678	0.154824	27.8582	4.34055
969	978	SKMARDPQRY	1251.63	4.10008	8	600	2.05037	0.096428	57.483	2.7034
969	978	SKMARDPQRY	1251.63	4.09804	8	3600	2.78341	0.110458	78.0341	3.09674
969	978	SKMARDPQRY	1251.63	4.09792	8	7200	3.06081	0.0799525	85.8112	2.24151
969	978	SKMARDPQRY	1251.63	4.11869	8	FullD	3.56691	0.033572	100	0.941207
971	978	MARDPQRY	1036.5	4.0643	6	0	0	0	0	0
971	978	MARDPQRY	1036.5	4.09682	6	10	0.290911	0.0678847	9.56813	2.23275
971	978	MARDPQRY	1036.5	4.07705	6	60	0.658278	0.110096	21.6509	3.62109
971	978	MARDPQRY	1036.5	4.0699	6	600	1.51951	0.198355	49.977	6.52393
971	978	MARDPQRY	1036.5	4.0777	6	3600	2.18645	0.279425	71.9129	9.19036
971	978	MARDPQRY	1036.5	4.08986	6	7200	2.43671	0.262909	80.1439	8.64714
971	978	MARDPQRY	1036.5	4.0812	6	FullD	3.04042	0.15692	100	5.16115
972	978	ARDPQRY	905.459	3.45902	5	0	0	0	0	0
972	978	ARDPQRY	905.459	3.46365	5	10	0.390109	0.00259927	15.9262	0.106115
972	978	ARDPQRY	905.459	3.46367	5	60	0.781442	0.0186062	31.9024	0.759599
972	978	ARDPQRY	905.459	3.46667	5	600	1.44733	0.0195086	59.0874	0.796439
972	978	ARDPQRY	905.459	3.46448	5	3600	2.07407	0.104195	84.6739	4.25378
972	978	ARDPQRY	905.459	3.46324	5	7200	2.2818	0.0716697	93.1545	2.92591
972	978	ARDPQRY	905.459	3.48198	5	FullD	2.44948	0.180886	100	7.38465
979	985	LVIQGDE	773.404	5.2294	6	0	0	0	0	0
979	985	LVIQGDE	773.404	5.25795	6	10	2.18658	0.0862622	73.5309	2.90085
979	985	LVIQGDE	773.404	5.2322	6	60	2.4711	0.0526021	83.0988	1.76892
979	985	LVIQGDE	773.404	5.22767	6	600	2.72762	0.101414	91.7252	3.41038
979	985	LVIQGDE	773.404	5.2319	6	3600	2.75564	0.111436	92.6676	3.74739
979	985	LVIQGDE	773.404	5.24502	6	7200	2.89642	0.114564	97.4019	3.85261
979	985	LVIQGDE	773.404	5.24397	6	FullD	2.97368	0.154043	100	5.18021
979	997	LVIQGDERMHLPSPTDSNF	2156.04	6.24633	16	0	0	0	0	0
979	997	LVIQGDERMHLPSPTDSNF	2156.04	6.24849	16	10	7.69525	0.014659	89.0085	0.169556
979	997	LVIQGDERMHLPSPTDSNF	2156.04	6.25164	16	60	8.20092	0.0689885	94.8575	0.797968
979	997	LVIQGDERMHLPSPTDSNF	2156.04	6.2505	16	600	7.64128	0.413028	88.3843	4.77737
979	997	LVIQGDERMHLPSPTDSNF	2156.04	6.25025	16	3600	7.7545	0.236819	89.6939	2.73921
979	997	LVIQGDERMHLPSPTDSNF	2156.04	6.25321	16	7200	8.3473	0.141904	96.5506	1.64136
979	997	LVIQGDERMHLPSPTDSNF	2156.04	6.26425	16	FullD	8.64552	0.173891	100	2.01134
986	997	RMHLPSPTDSNF	1401.66	5.86311	9	0	0	0	0	0
986	997	RMHLPSPTDSNF	1401.66	5.89486	9	10	4.44651	0.200722	98.3565	4.43997
986	997	RMHLPSPTDSNF	1401.66	5.87135	9	60	4.66466	0.184531	103.182	4.08182
986	997	RMHLPSPTDSNF	1401.66	5.86655	9	600	4.07423	0.213165	90.1219	4.71519
986	997	RMHLPSPTDSNF	1401.66	5.87175	9	3600	4.06976	0.229157	90.0229	5.06895
986	997	RMHLPSPTDSNF	1401.66	5.88169	9	7200	4.37216	0.176005	96.7119	3.89322
986	997	RMHLPSPTDSNF	1401.66	5.87991	9	FullD	4.52081	0.246741	100	5.4579
998	1002	YRALM	653.344	5.56797	4	0	0	0	0	0
998	1002	YRALM	653.344	5.56946	4	10	2.53936	0.0399663	100.137	1.57603
998	1002	YRALM	653.344	5.56902	4	60	2.61338	0.00648335	103.055	0.255664
998	1002	YRALM	653.344	5.57206	4	600	2.33314	0.118348	92.0049	4.66691
998	1002	YRALM	653.344	5.57102	4	3600	2.32376	0.0498878	91.6351	1.96727
998	1002	YRALM	653.344	5.57028	4	7200	2.49222	0.0283363	98.278	1.11741
998	1002	YRALM	653.344	5.58265	4	FullD	2.53589	0.236812	100	9.33843
998	1004	YRALMDE	897.413	5.57277	6	0	0	0	0	0
998	1004	YRALMDE	897.413	5.60729	6	10	3.18387	0.0872598	93.9	2.5735
998	1004	YRALMDE	897.413	5.57752	6	60	3.20436	0.116895	94.5042	3.44752
998	1004	YRALMDE	897.413	5.57796	6	600	2.85856	0.164458	84.3056	4.85025
998	1004	YRALMDE	897.413	5.58024	6	3600	2.83674	0.161526	83.6622	4.76378
998	1004	YRALMDE	897.413	5.5945	6	7200	3.07115	0.12774	90.5755	3.76736
998	1004	YRALMDE	897.413	5.59119	6	FullD	3.39071	0.114364	100	3.37286
1003	1007	DEEDM	638.197	4.60449	4	0	0	0	0	0
1003	1007	DEEDM	638.197	4.63207	4	10	1.7157	0.0721764	104.001	4.37514
1003	1007	DEEDM	638.197	4.6144	4	60	1.7797	0.0626694	107.881	3.79885
1003	1007	DEEDM	638.197	4.61164	4	600	1.5238	0.0700592	92.3688	4.2468
1003	1007	DEEDM	638.197	4.61624	4	3600	1.50013	0.0925918	90.9336	5.61267
1003	1007	DEEDM	638.197	4.62132	4	7200	1.67465	0.0913489	101.513	5.53732
1003	1007	DEEDM	638.197	4.62913	4	FullD	1.64969	0.247838	100	15.0233
1003	1008	DEEDMD	753.224	4.05771	5	0	0	0	0	0
1003	1008	DEEDMD	753.224	4.05368	5	10	2.22915	0.020703	94.329	0.876073
1003	1008	DEEDMD	753.224	4.05328	5	60	2.32072	0.073974	98.2039	3.1303
1003	1008	DEEDMD	753.224	4.05841	5	600	1.9091	0.116352	80.7861	4.92359
1003	1008	DEEDMD	753.224	4.05542	5	3600	1.95687	0.100616	82.8073	4.25769
1003	1008	DEEDMD	753.224	4.05373	5	7200	2.20654	0.113627	93.3724	4.80825
1003	1008	DEEDMD	753.224	4.05965	5	FullD	2.36316	0.122524	100	5.18476
1005	1009	EDMDD	624.182	3.99196	4	0	0	0	0	0
1005	1009	EDMDD	624.182	4.01441	4	10	1.4508	0.0314684	100.805	2.18649
1005	1009	EDMDD	624.182	3.99589	4	60	1.48561	0.0404803	103.223	2.81265
1005	1009	EDMDD	624.182	3.99516	4	600	1.2786	0.0754869	88.8395	5.24498
1005	1009	EDMDD	624.182	4.00214	4	3600	1.31766	0.0762743	91.5537	5.29969
1005	1009	EDMDD	624.182	4.0047	4	7200	1.38295	0.0674457	96.0899	4.68626
1005	1009	EDMDD	624.182	4.01035	4	FullD	1.43922	0.0793483	100	5.51328
1006	1012	DMDDVVD	808.303	5.5622	6	0	0	0	0	0
1006	1012	DMDDVVD	808.303	5.5843	6	10	1.90192	0.0869091	71.5351	3.26884
1006	1012	DMDDVVD	808.303	5.56553	6	60	2.60168	0.045154	97.8549	1.69834
1006	1012	DMDDVVD	808.303	5.5645	6	600	2.76349	0.151853	103.941	5.71152
1006	1012	DMDDVVD	808.303	5.56572	6	3600	2.75109	0.117992	103.474	4.43791
1006	1012	DMDDVVD	808.303	5.56982	6	7200	2.80518	0.117346	105.509	4.41363
1006	1012	DMDDVVD	808.303	5.57764	6	FullD	2.65872	0.0743726	100	2.79731
1007	1015	MDDVVDADE	1008.38	5.35378	8	0	0	0	0	0
1007	1015	MDDVVDADE	1008.38	5.37493	8	10	2.47033	0.154821	67.7074	4.24335
1007	1015	MDDVVDADE	1008.38	5.35574	8	60	3.54757	0.089186	97.2324	2.44443
1007	1015	MDDVVDADE	1008.38	5.35363	8	600	3.47209	0.103491	95.1636	2.83649
1007	1015	MDDVVDADE	1008.38	5.35503	8	3600	3.46001	0.0910889	94.8327	2.49658
1007	1015	MDDVVDADE	1008.38	5.35983	8	7200	3.6003	0.0910362	98.6778	2.49514
1007	1015	MDDVVDADE	1008.38	5.36377	8	FullD	3.64854	0.255989	100	7.01619
1008	1015	DDVVDADE	877.342	4.72145	7	0	0	0	0	0
1008	1015	DDVVDADE	877.342	4.73518	7	10	2.43902	0.106147	64.3032	2.7985
1008	1015	DDVVDADE	877.342	4.72762	7	60	3.53242	0.0746043	93.1301	1.96689
1008	1015	DDVVDADE	877.342	4.72735	7	600	3.41031	0.145292	89.9107	3.83053
1008	1015	DDVVDADE	877.342	4.726	7	3600	3.3866	0.123675	89.2857	3.26062
1008	1015	DDVVDADE	877.342	4.72384	7	7200	3.58172	0.11275	94.4297	2.97257
1008	1015	DDVVDADE	877.342	4.72991	7	FullD	3.793	0.0936503	100	2.46903
1009	1015	DVVDADE	762.315	4.60516	6	0	0	0	0	0
1009	1015	DVVDADE	762.315	4.62727	6	10	2.30533	0.0769585	75.9187	2.53438
1009	1015	DVVDADE	762.315	4.60841	6	60	3.02377	0.108399	99.5783	3.56978
1009	1015	DVVDADE	762.315	4.60546	6	600	2.84082	0.17075	93.5535	5.6231
1009	1015	DVVDADE	762.315	4.60903	6	3600	2.8189	0.152716	92.8316	5.0292
1009	1015	DVVDADE	762.315	4.61676	6	7200	2.97306	0.130276	97.9081	4.29024
1009	1015	DVVDADE	762.315	4.61953	6	FullD	3.03658	0.171822	100	5.65842
1010	1015	VVDADE	647.288	3.81783	5	0	0	0	0	0
1010	1015	VVDADE	647.288	3.83994	5	10	2.11045	0.0903894	81.1549	3.47582
1010	1015	VVDADE	647.288	3.81326	5	60	2.57366	0.0876488	98.9671	3.37044
1010	1015	VVDADE	647.288	3.8145	5	600	2.38154	0.175161	91.5793	6.73562
1010	1015	VVDADE	647.288	3.82603	5	3600	2.32728	0.127842	89.493	4.91603
1010	1015	VVDADE	647.288	3.83941	5	7200	2.48762	0.100232	95.6585	3.85429
1010	1015	VVDADE	647.288	3.82665	5	FullD	2.60052	0.099046	100	3.8087
1015	1022	EYLIPQQG	947.483	5.87031	6	0	0	0	0	0
1015	1022	EYLIPQQG	947.483	5.87108	6	10	3.21185	0.0883952	80.9537	2.22797
1015	1022	EYLIPQQG	947.483	5.86909	6	60	4.02219	0.0360708	101.378	0.909153
1015	1022	EYLIPQQG	947.483	5.87357	6	600	3.64754	0.160702	91.935	4.05045
1015	1022	EYLIPQQG	947.483	5.87268	6	3600	3.62522	0.0874753	91.3726	2.20479
1015	1022	EYLIPQQG	947.483	5.87007	6	7200	3.90258	0.0731487	98.3634	1.84369
1015	1022	EYLIPQQG	947.483	5.87786	6	FullD	3.96752	0.237768	100	5.99286
1016	1022	YLIPQQG	818.441	5.75138	5	0	0	0	0	0
1016	1022	YLIPQQG	818.441	5.78085	5	10	2.92462	0.097144	88.6627	2.94501
1016	1022	YLIPQQG	818.441	5.75074	5	60	3.34488	0.0638176	101.403	1.93469
1016	1022	YLIPQQG	818.441	5.75058	5	600	3.04692	0.125909	92.3705	3.81706
1016	1022	YLIPQQG	818.441	5.7536	5	3600	3.10149	0.134356	94.0246	4.07313
1016	1022	YLIPQQG	818.441	5.76946	5	7200	3.21961	0.0808142	97.6055	2.44996
1016	1022	YLIPQQG	818.441	5.76465	5	FullD	3.29859	0.0592544	100	1.79636

## Sheet: Figs 4-6 HDX Del746-750
Start	End	Sequence	MH+ (unlabeled peptide)	Mean Retention Time (min)	Max Uptake	State	Labeling Time (s)	Mean Uptake (all preps)	SD (all preps)	% Exchange	% SD
704	711	LRILKETE	1001.6	4.90931	7	Erlotinib	0	0	0	0	0
704	711	LRILKETE	1001.6	4.86841	7	Erlotinib	10	1.82841	0.0967373	52.3101	2.76762
704	711	LRILKETE	1001.6	4.85505	7	Erlotinib	60	2.2263	0.0731999	63.6936	2.09422
704	711	LRILKETE	1001.6	4.85844	7	Erlotinib	180	2.38948	0.0546552	68.3621	1.56366
704	711	LRILKETE	1001.6	4.85363	7	Erlotinib	600	2.77783	0.00819751	79.4727	0.234527
704	711	LRILKETE	1001.6	4.93245	7	No Drug	0	0	0	0	0
704	711	LRILKETE	1001.6	4.92099	7	No Drug	10	1.91945	0.125446	54.9146	3.58896
704	711	LRILKETE	1001.6	4.91966	7	No Drug	60	2.30137	0.0968517	65.8413	2.77089
704	711	LRILKETE	1001.6	4.94421	7	No Drug	180	2.60423	0.00582844	74.506	0.166749
704	711	LRILKETE	1001.6	4.89527	7	No Drug	600	3.05679	0.105946	87.4535	3.03108
704	711	LRILKETE	1001.6	4.90089	7	No Drug	FullD	3.49533	0.162428	100	4.647
704	712	LRILKETEF	1148.67	6.0198	8	Erlotinib	0	0	0	0	0
704	712	LRILKETEF	1148.67	5.97812	8	Erlotinib	10	1.63527	0.10433	41.3863	2.64044
704	712	LRILKETEF	1148.67	5.96583	8	Erlotinib	60	2.00764	0.131718	50.8104	3.33358
704	712	LRILKETEF	1148.67	5.97393	8	Erlotinib	180	2.11822	0.130733	53.6089	3.30865
704	712	LRILKETEF	1148.67	5.96472	8	Erlotinib	600	2.67784	0.0421569	67.7722	1.06693
704	712	LRILKETEF	1148.67	6.03449	8	No Drug	0	0	0	0	0
704	712	LRILKETEF	1148.67	6.02891	8	No Drug	10	2.10152	0.103392	53.1864	2.61671
704	712	LRILKETEF	1148.67	6.02801	8	No Drug	60	2.72485	0.203351	68.962	5.14651
704	712	LRILKETEF	1148.67	6.05018	8	No Drug	180	3.06427	0.0773272	77.5521	1.95704
704	712	LRILKETEF	1148.67	6.00487	8	No Drug	600	3.4074	0.131313	86.2361	3.32333
704	712	LRILKETEF	1148.67	6.0002	8	No Drug	FullD	3.95124	0.0608344	100	1.53963
704	722	LRILKETEFKKIKVLGSGA	2130.3	5.4615	18	Erlotinib	0	0	0	0	0
704	722	LRILKETEFKKIKVLGSGA	2130.3	5.43168	18	Erlotinib	10	3.11561	0.174282	39.1394	2.18939
704	722	LRILKETEFKKIKVLGSGA	2130.3	5.4119	18	Erlotinib	60	3.7802	0.231084	47.4882	2.90296
704	722	LRILKETEFKKIKVLGSGA	2130.3	5.41806	18	Erlotinib	180	4.39694	0.0984317	55.2359	1.23653
704	722	LRILKETEFKKIKVLGSGA	2130.3	5.41065	18	Erlotinib	600	4.95112	0.120184	62.1977	1.50979
704	722	LRILKETEFKKIKVLGSGA	2130.3	5.4887	18	No Drug	0	0	0	0	0
704	722	LRILKETEFKKIKVLGSGA	2130.3	5.47273	18	No Drug	10	4.18812	0.243011	52.6126	3.05278
704	722	LRILKETEFKKIKVLGSGA	2130.3	5.46724	18	No Drug	60	5.11721	0.422365	64.2841	5.30589
704	722	LRILKETEFKKIKVLGSGA	2130.3	5.48874	18	No Drug	180	6.12087	0.388243	76.8924	4.87724
704	722	LRILKETEFKKIKVLGSGA	2130.3	5.44926	18	No Drug	600	7.10844	0.453689	89.2987	5.6994
704	722	LRILKETEFKKIKVLGSGA	2130.3	5.44867	18	No Drug	FullD	7.9603	0.461812	100	5.80145
704	723	LRILKETEFKKIKVLGSGAF	2277.37	5.9519	19	Erlotinib	0	0	0	0	0
704	723	LRILKETEFKKIKVLGSGAF	2277.37	5.91957	19	Erlotinib	10	3.90443	0.143928	49.3025	1.81743
704	723	LRILKETEFKKIKVLGSGAF	2277.37	5.90103	19	Erlotinib	60	4.62997	0.252359	58.4641	3.18663
704	723	LRILKETEFKKIKVLGSGAF	2277.37	5.91244	19	Erlotinib	180	5.20708	0.388219	65.7515	4.90217
704	723	LRILKETEFKKIKVLGSGAF	2277.37	5.90352	19	Erlotinib	10	5.78306	0.232974	73.0246	2.94184
704	723	LRILKETEFKKIKVLGSGAF	2277.37	5.96435	19	No Drug	0	0	0	0	0
704	723	LRILKETEFKKIKVLGSGAF	2277.37	5.96217	19	No Drug	10	5.37033	0.123928	67.813	1.56487
704	723	LRILKETEFKKIKVLGSGAF	2277.37	5.95811	19	No Drug	60	6.80889	0.454657	85.9781	5.7411
704	723	LRILKETEFKKIKVLGSGAF	2277.37	5.98275	19	No Drug	180	7.21234	0.314461	91.0727	3.9708
704	723	LRILKETEFKKIKVLGSGAF	2277.37	5.93626	19	No Drug	600	7.88598	0.444271	99.5789	5.60997
704	723	LRILKETEFKKIKVLGSGAF	2277.37	5.9357	19	No Drug	FullD	7.91933	0.47203	100	5.96048
712	723	FKKIKVLGSGAF	1294.79	5.73177	11	Erlotinib	0	0	0	0	0
712	723	FKKIKVLGSGAF	1294.79	5.70412	11	Erlotinib	10	2.72193	0.156938	49.0877	2.83023
712	723	FKKIKVLGSGAF	1294.79	5.68818	11	Erlotinib	60	3.39622	0.182322	61.2479	3.28802
712	723	FKKIKVLGSGAF	1294.79	5.69256	11	Erlotinib	180	3.5588	0.282913	64.1798	5.10208
712	723	FKKIKVLGSGAF	1294.79	5.68658	11	Erlotinib	600	3.89268	0.198261	70.201	3.57547
712	723	FKKIKVLGSGAF	1294.79	5.75108	11	No Drug	0	0	0	0	0
712	723	FKKIKVLGSGAF	1294.79	5.74695	11	No Drug	10	4.04736	0.100643	72.9906	1.81501
712	723	FKKIKVLGSGAF	1294.79	5.74566	11	No Drug	60	4.56175	0.137894	82.2671	2.4868
712	723	FKKIKVLGSGAF	1294.79	5.76469	11	No Drug	180	4.51349	0.207066	81.3969	3.73426
712	723	FKKIKVLGSGAF	1294.79	5.72125	11	No Drug	600	4.82103	0.294611	86.9431	5.31306
712	723	FKKIKVLGSGAF	1294.79	5.71657	11	No Drug	FullD	5.54504	0.237193	100	4.27757
713	723	KKIKVLGSGAF	1147.72	5.2776	10	Erlotinib	0	0	0	0	0
713	723	KKIKVLGSGAF	1147.72	5.2335	10	Erlotinib	10	2.9844	0.217329	53.7962	3.91754
713	723	KKIKVLGSGAF	1147.72	5.22097	10	Erlotinib	60	3.53486	0.333602	63.7189	6.01346
713	723	KKIKVLGSGAF	1147.72	5.2271	10	Erlotinib	180	3.76704	0.431638	67.9041	7.78064
713	723	KKIKVLGSGAF	1147.72	5.22133	10	Erlotinib	600	3.98768	0.333507	71.8813	6.01174
713	723	KKIKVLGSGAF	1147.72	5.26044	10	No Drug	0	0	0	0	0
713	723	KKIKVLGSGAF	1147.72	5.28275	10	No Drug	10	4.15448	0.186689	74.8879	3.36522
713	723	KKIKVLGSGAF	1147.72	5.28279	10	No Drug	60	4.91264	0.372573	88.5545	6.71594
713	723	KKIKVLGSGAF	1147.72	5.30448	10	No Drug	180	5.06911	0.228878	91.375	4.12572
713	723	KKIKVLGSGAF	1147.72	5.26015	10	No Drug	600	5.36654	0.16335	96.7364	2.94453
713	723	KKIKVLGSGAF	1147.72	5.25754	10	No Drug	FullD	5.54759	0.270248	100	4.87145
724	763	GTVYKGLWIPEGEKVKIPVAIKTSPKANKEILDEA	3822.14	5.91915	31	Erlotinib	0	0	0	0	0
724	763	GTVYKGLWIPEGEKVKIPVAIKTSPKANKEILDEA	3822.14	5.88938	31	Erlotinib	10	7.22751	0.70287	39.465	3.83794
724	763	GTVYKGLWIPEGEKVKIPVAIKTSPKANKEILDEA	3822.14	5.87227	31	Erlotinib	60	8.77913	0.638378	47.9374	3.48579
724	763	GTVYKGLWIPEGEKVKIPVAIKTSPKANKEILDEA	3822.14	5.87974	31	Erlotinib	180	9.49958	0.296586	51.8714	1.61947
724	763	GTVYKGLWIPEGEKVKIPVAIKTSPKANKEILDEA	3822.14	5.87077	31	Erlotinib	600	11.618	0.810292	63.4389	4.42451
724	763	GTVYKGLWIPEGEKVKIPVAIKTSPKANKEILDEA	3822.14	5.93434	31	No Drug	0	0	0	0	0
724	763	GTVYKGLWIPEGEKVKIPVAIKTSPKANKEILDEA	3822.14	5.92851	31	No Drug	10	9.89555	0.655613	54.0335	3.5799
724	763	GTVYKGLWIPEGEKVKIPVAIKTSPKANKEILDEA	3822.14	5.9252	31	No Drug	60	12.2888	0.735519	67.1013	4.01622
724	763	GTVYKGLWIPEGEKVKIPVAIKTSPKANKEILDEA	3822.14	5.94941	31	No Drug	180	13.4385	0.636238	73.3793	3.4741
724	763	GTVYKGLWIPEGEKVKIPVAIKTSPKANKEILDEA	3822.14	5.90208	31	No Drug	600	15.205	0.578293	83.025	3.1577
724	763	GTVYKGLWIPEGEKVKIPVAIKTSPKANKEILDEA	3822.14	5.90861	31	No Drug	FullD	18.3137	0.119602	100	0.653076
744	760	IKTSPKANKEIL	1341.81	4.52812	10	Erlotinib	0	0	0	0	0
744	760	IKTSPKANKEIL	1341.81	4.50284	10	Erlotinib	10	2.65827	0.165379	60.8648	3.78657
744	760	IKTSPKANKEIL	1341.81	4.48818	10	Erlotinib	60	2.98242	0.0122545	68.2866	0.280584
744	760	IKTSPKANKEIL	1341.81	4.49428	10	Erlotinib	180	3.40212	0.025137	77.8962	0.575546
744	760	IKTSPKANKEIL	1341.81	4.48634	10	Erlotinib	600	3.65922	0.0152375	83.7828	0.348884
744	760	IKTSPKANKEIL	1341.81	4.54689	10	No Drug	0	0	0	0	0
744	760	IKTSPKANKEIL	1341.81	4.55172	10	No Drug	10	3.10074	0.0839758	70.9957	1.92274
744	760	IKTSPKANKEIL	1341.81	4.55121	10	No Drug	60	3.40692	0.0906735	78.0061	2.07609
744	760	IKTSPKANKEIL	1341.81	4.57315	10	No Drug	180	3.38717	0.161643	77.554	3.70104
744	760	IKTSPKANKEIL	1341.81	4.52566	10	No Drug	600	3.51751	0.196819	80.5382	4.50644
744	760	IKTSPKANKEIL	1341.81	4.52249	10	No Drug	FullD	4.3675	0.15695	100	3.59358
759	766	ILDEAYVM	953.465	5.20849	7	Erlotinib	0	0	0	0	0
759	766	ILDEAYVM	953.465	5.17285	7	Erlotinib	10	1.4168	0.11404	40.9579	3.29676
759	766	ILDEAYVM	953.465	5.1561	7	Erlotinib	60	1.8423	0.137469	53.2585	3.97406
759	766	ILDEAYVM	953.465	5.16519	7	Erlotinib	180	1.88743	0.12808	54.5632	3.70263
759	766	ILDEAYVM	953.465	5.15829	7	Erlotinib	600	2.28142	0.152167	65.9529	4.39895
759	766	ILDEAYVM	953.465	5.22427	7	No Drug	0	0	0	0	0
759	766	ILDEAYVM	953.465	5.22693	7	No Drug	10	1.79995	0.134339	52.0343	3.88357
759	766	ILDEAYVM	953.465	5.2269	7	No Drug	60	2.48367	0.0950873	71.7997	2.74885
759	766	ILDEAYVM	953.465	5.24862	7	No Drug	180	2.48211	0.11386	71.7546	3.29154
759	766	ILDEAYVM	953.465	5.20391	7	No Drug	600	2.98224	0.132726	86.2127	3.83694
759	766	ILDEAYVM	953.465	5.20011	7	No Drug	FullD	3.45916	0.111474	100	3.22258
765	777	VMASVDNPHVCRL	1440.71	5.57227	11	Erlotinib	0	0	0	0	0
765	777	VMASVDNPHVCRL	1440.71	5.56665	11	Erlotinib	10	1.09063	0.0311715	19.2772	0.550965
765	777	VMASVDNPHVCRL	1440.71	5.53965	11	Erlotinib	60	1.77891	0.0850065	31.4428	1.50251
765	777	VMASVDNPHVCRL	1440.71	5.55323	11	Erlotinib	180	1.96982	0.0624325	34.8171	1.10351
765	777	VMASVDNPHVCRL	1440.71	5.54229	11	Erlotinib	600	2.60007	0.244111	45.957	4.31474
765	777	VMASVDNPHVCRL	1440.71	5.63678	11	No Drug	0	0	0	0	0
765	777	VMASVDNPHVCRL	1440.71	5.62838	11	No Drug	10	2.66703	0.35658	47.1406	6.30265
765	777	VMASVDNPHVCRL	1440.71	5.62482	11	No Drug	60	3.66118	0.09331	64.7125	1.64928
765	777	VMASVDNPHVCRL	1440.71	5.65801	11	No Drug	180	4.12213	0.094403	72.8599	1.6686
765	777	VMASVDNPHVCRL	1440.71	5.59478	11	No Drug	600	5.13163	0.226278	90.703	3.99952
765	777	VMASVDNPHVCRL	1440.71	5.60145	11	No Drug	FullD	5.65762	0	100	0
766	777	MASVDNPHVCRL	1341.64	5.97893	10	Erlotinib	0	0	0	0	0
766	777	MASVDNPHVCRL	1341.64	5.94499	10	Erlotinib	10	1.6102	0.231225	29.5485	4.24317
766	777	MASVDNPHVCRL	1341.64	5.92792	10	Erlotinib	60	2.20301	0.271631	40.427	4.98466
766	777	MASVDNPHVCRL	1341.64	5.93728	10	Erlotinib	180	2.39507	0.252054	43.9515	4.6254
766	777	MASVDNPHVCRL	1341.64	5.92967	10	Erlotinib	600	3.39903	0.171464	62.3751	3.14652
766	777	MASVDNPHVCRL	1341.64	5.99302	10	No Drug	0	0	0	0	0
766	777	MASVDNPHVCRL	1341.64	5.99121	10	No Drug	10	3.26186	0.108353	59.8579	1.98838
766	777	MASVDNPHVCRL	1341.64	5.99258	10	No Drug	60	3.63442	0.0844055	66.6946	1.54891
766	777	MASVDNPHVCRL	1341.64	6.01348	10	No Drug	180	4.08251	0.0233565	74.9174	0.428611
766	777	MASVDNPHVCRL	1341.64	5.96747	10	No Drug	600	4.83986	0.0102965	88.8154	0.188949
766	777	MASVDNPHVCRL	1341.64	5.97927	10	No Drug	FullD	5.44934	0.057282	100	1.05117
768	777	SVDNPHVCRL	1139.56	5.21028	8	Erlotinib	0	0	0	0	0
768	777	SVDNPHVCRL	1139.56	5.17424	8	Erlotinib	10	0.904714	0.096994	24.1968	2.59413
768	777	SVDNPHVCRL	1139.56	5.15932	8	Erlotinib	60	1.27696	0.131555	34.1525	3.51848
768	777	SVDNPHVCRL	1139.56	5.16652	8	Erlotinib	180	1.47171	0.0750355	39.3612	2.00685
768	777	SVDNPHVCRL	1139.56	5.15974	8	Erlotinib	600	2.15235	0.0352895	57.5653	0.943828
768	777	SVDNPHVCRL	1139.56	5.22677	8	No Drug	0	0	0	0	0
768	777	SVDNPHVCRL	1139.56	5.22783	8	No Drug	10	1.84193	0.073187	49.2629	1.95741
768	777	SVDNPHVCRL	1139.56	5.22872	8	No Drug	60	2.42314	0.163976	64.8077	4.38558
768	777	SVDNPHVCRL	1139.56	5.25169	8	No Drug	180	2.79643	0.131808	74.7913	3.52526
768	777	SVDNPHVCRL	1139.56	5.20643	8	No Drug	600	3.26364	0.133353	87.2871	3.56656
768	777	SVDNPHVCRL	1139.56	5.19361	8	No Drug	FullD	3.73898	0.0421185	100	1.12647
778	782	LGICL	518.301	7.6865	4	Erlotinib	0	0	0	0	0
778	782	LGICL	518.301	7.65999	4	Erlotinib	10	0.267573	0.0751088	11.4248	3.20698
778	782	LGICL	518.301	7.64214	4	Erlotinib	60	0.600461	0.0287749	25.6383	1.22862
778	782	LGICL	518.301	7.64906	4	Erlotinib	180	0.746739	0.0690111	31.8841	2.94662
778	782	LGICL	518.301	7.64337	4	Erlotinib	600	0.869851	0.0895992	37.1407	3.82568
778	782	LGICL	518.301	7.71605	4	No Drug	0	0	0	0	0
778	782	LGICL	518.301	7.70187	4	No Drug	10	0.519481	0.0132	22.1807	0.56361
778	782	LGICL	518.301	7.69753	4	No Drug	60	0.79523	0.0796	33.9545	3.39874
778	782	LGICL	518.301	7.72854	4	No Drug	180	0.895883	0.052455	38.2522	2.23971
778	782	LGICL	518.301	7.67758	4	No Drug	600	1.18886	0.103519	50.7617	4.42
778	782	LGICL	518.301	7.67734	4	No Drug	FullD	2.34205	0.0592478	100	2.52975
782	787	LTSTVQ	648.356	4.05169	5	Erlotinib	0	0	0	0	0
782	787	LTSTVQ	648.356	4.02549	5	Erlotinib	10	1.26806	0.215626	41.5388	7.06342
782	787	LTSTVQ	648.356	4.00822	5	Erlotinib	60	1.57454	0.267578	51.5783	8.76523
782	787	LTSTVQ	648.356	4.01287	5	Erlotinib	180	1.62234	0.289174	53.1442	9.47267
782	787	LTSTVQ	648.356	4.00632	5	Erlotinib	600	2.06496	0.258768	67.6434	8.47664
782	787	LTSTVQ	648.356	4.07257	5	No Drug	0	0	0	0	0
782	787	LTSTVQ	648.356	4.07378	5	No Drug	10	1.2354	0.185527	40.4689	6.07744
782	787	LTSTVQ	648.356	4.06592	5	No Drug	60	1.7689	0.110171	57.9452	3.60895
782	787	LTSTVQ	648.356	4.09704	5	No Drug	180	2.01132	0.0829716	65.8863	2.71796
782	787	LTSTVQ	648.356	4.03845	5	No Drug	600	2.2603	0.184262	74.0421	6.03601
782	787	LTSTVQ	648.356	4.04875	5	No Drug	FullD	3.05272	0.153366	100	5.02393
783	788	TSTVQL	648.356	5.73489	5	Erlotinib	0	0	0	0	0
783	788	TSTVQL	648.356	5.70432	5	Erlotinib	10	0.797518	0.100039	25.8244	3.23936
783	788	TSTVQL	648.356	5.68791	5	Erlotinib	60	1.19907	0.041946	38.827	1.35825
783	788	TSTVQL	648.356	5.69237	5	Erlotinib	180	1.39349	0.0897736	45.1225	2.90695
783	788	TSTVQL	648.356	5.68571	5	Erlotinib	600	1.57393	0.00824303	50.9652	0.266917
783	788	TSTVQL	648.356	5.75962	5	No Drug	0	0	0	0	0
783	788	TSTVQL	648.356	5.75393	5	No Drug	10	0.889571	0.0449295	28.8051	1.45486
783	788	TSTVQL	648.356	5.75062	5	No Drug	60	1.43519	0.147882	46.4727	4.78855
783	788	TSTVQL	648.356	5.78271	5	No Drug	180	1.66834	0.19154	54.0226	6.20223
783	788	TSTVQL	648.356	5.73022	5	No Drug	600	2.11286	0.146197	68.4162	4.73398
783	788	TSTVQL	648.356	5.72687	5	No Drug	FullD	3.08824	0.048398	100	1.56717
793	798	MPFGCL	667.294	7.90803	4	Erlotinib	0	0	0	0	0
793	798	MPFGCL	667.294	7.91799	4	Erlotinib	10	1.2057	0.066563	48.1084	2.65592
793	798	MPFGCL	667.294	7.9105	4	Erlotinib	60	1.39534	0.072624	55.6752	2.89776
793	798	MPFGCL	667.294	7.91332	4	Erlotinib	180	1.51659	0.158103	60.5131	6.30844
793	798	MPFGCL	667.294	7.9141	4	Erlotinib	600	1.62682	0.239817	64.9113	9.56892
793	798	MPFGCL	667.294	7.9704	4	No Drug	0	0	0	0	0
793	798	MPFGCL	667.294	7.9307	4	No Drug	10	1.58972	0.0244605	63.431	0.975995
793	798	MPFGCL	667.294	7.92759	4	No Drug	60	2.05354	0.0658165	81.938	2.62613
793	798	MPFGCL	667.294	7.92807	4	No Drug	180	2.149	0.0129705	85.7468	0.517534
793	798	MPFGCL	667.294	7.9271	4	No Drug	600	2.42614	0.063205	96.8049	2.52193
793	798	MPFGCL	667.294	7.93035	4	No Drug	FullD	2.50621	0	100	0
799	812	LDYVREHKDNIGSQ	1673.82	4.36734	13	Erlotinib	0	0	0	0	0
799	812	LDYVREHKDNIGSQ	1673.82	4.33035	13	Erlotinib	10	1.42944	0.199338	29.1448	4.0643
799	812	LDYVREHKDNIGSQ	1673.82	4.31594	13	Erlotinib	60	2.15174	0.174462	43.8717	3.5571
799	812	LDYVREHKDNIGSQ	1673.82	4.32192	13	Erlotinib	180	2.52738	0.0386265	51.5307	0.787555
799	812	LDYVREHKDNIGSQ	1673.82	4.31578	13	Erlotinib	600	3.24963	0.0036025	66.2567	0.0734513
799	812	LDYVREHKDNIGSQ	1673.82	4.3809	13	No Drug	0	0	0	0	0
799	812	LDYVREHKDNIGSQ	1673.82	4.38635	13	No Drug	10	1.84071	0.124368	37.5301	2.53574
799	812	LDYVREHKDNIGSQ	1673.82	4.38435	13	No Drug	60	2.67121	0.195704	54.4633	3.99022
799	812	LDYVREHKDNIGSQ	1673.82	4.40632	13	No Drug	180	3.12338	0.227516	63.6826	4.63882
799	812	LDYVREHKDNIGSQ	1673.82	4.36103	13	No Drug	600	3.64959	0.232901	74.4114	4.74862
799	812	LDYVREHKDNIGSQ	1673.82	4.36394	13	No Drug	FullD	4.90461	0.076592	100	1.56163
821	826	IAKGMN	633.339	3.38211	5	Erlotinib	0	0	0	0	0
821	826	IAKGMN	633.339	3.35272	5	Erlotinib	10	0.372515	0.0496555	14.1665	1.88837
821	826	IAKGMN	633.339	3.32218	5	Erlotinib	60	0.416379	0.021602	15.8346	0.821511
821	826	IAKGMN	633.339	3.33931	5	Erlotinib	180	0.449096	0.061529	17.0789	2.33991
821	826	IAKGMN	633.339	3.32636	5	Erlotinib	600	0.491383	0.083076	18.687	3.15933
821	826	IAKGMN	633.339	3.3703	5	No Drug	0	0	0	0	0
821	826	IAKGMN	633.339	3.37514	5	No Drug	10	1.48716	0.0899329	56.5557	3.4201
821	826	IAKGMN	633.339	3.39281	5	No Drug	60	1.95028	0.13205	74.1679	5.0218
821	826	IAKGMN	633.339	3.4268	5	No Drug	180	1.92277	0.148714	73.1219	5.6555
821	826	IAKGMN	633.339	3.33897	5	No Drug	600	2.19976	0.251714	83.6555	9.57252
821	826	IAKGMN	633.339	4.37535	5	No Drug	FullD	2.62954	0.103747	100	3.94542
821	827	IAKGMNY	796.402	4.87439	6	Erlotinib	0	0	0	0	0
821	827	IAKGMNY	796.402	4.84506	6	Erlotinib	10	0.488158	0.0378085	13.3698	1.03551
821	827	IAKGMNY	796.402	4.82384	6	Erlotinib	60	0.612571	0.007414	16.7772	0.203056
821	827	IAKGMNY	796.402	4.83613	6	Erlotinib	180	0.561956	0.0417205	15.391	1.14265
821	827	IAKGMNY	796.402	4.82596	6	Erlotinib	600	0.688563	0.128197	18.8585	3.51109
821	827	IAKGMNY	796.402	4.91794	6	No Drug	0	0	0	0	0
821	827	IAKGMNY	796.402	4.90767	6	No Drug	10	1.79701	0.112492	49.2169	3.08095
821	827	IAKGMNY	796.402	4.90048	6	No Drug	60	2.07003	0.224673	56.6945	6.15339
821	827	IAKGMNY	796.402	4.92477	6	No Drug	180	2.27495	0.200396	62.3067	5.4885
821	827	IAKGMNY	796.402	4.86717	6	No Drug	600	2.43124	0.168488	66.5872	4.61459
821	827	IAKGMNY	796.402	4.76695	6	No Drug	FullD	3.65121	0.0251624	100	0.689154
859	866	AKLLGAEE	830.462	5.08044	7	Erlotinib	0	0	0	0	0
859	866	AKLLGAEE	830.462	5.05446	7	Erlotinib	10	2.21538	0.154577	54.7908	3.82299
859	866	AKLLGAEE	830.462	5.03099	7	Erlotinib	60	2.57394	0.146357	63.6587	3.61971
859	866	AKLLGAEE	830.462	5.04426	7	Erlotinib	180	2.81337	0.202983	69.5803	5.02019
859	866	AKLLGAEE	830.462	5.03312	7	Erlotinib	600	3.18167	0.103568	78.6892	2.56145
859	866	AKLLGAEE	830.462	5.10221	7	No Drug	0	0	0	0	0
859	866	AKLLGAEE	830.462	5.10167	7	No Drug	10	3.158	0.0523707	78.1036	1.29523
859	866	AKLLGAEE	830.462	5.08839	7	No Drug	60	3.44357	0.119546	85.1665	2.95661
859	866	AKLLGAEE	830.462	5.12543	7	No Drug	180	3.62201	0.0985534	89.5797	2.43742
859	866	AKLLGAEE	830.462	5.06818	7	No Drug	600	3.67776	0.258525	90.9584	6.39383
859	866	AKLLGAEE	830.462	5.84084	7	No Drug	FullD	4.04334	0.103955	100	2.57102
859	883	AKLLGAEEKEYHAEGGKVPIKWMAL	2768.48	6.22803	23	Erlotinib	0	0	0	0	0
859	883	AKLLGAEEKEYHAEGGKVPIKWMAL	2768.48	6.19429	23	Erlotinib	10	6.84903	0.152709	60.1876	1.34197
859	883	AKLLGAEEKEYHAEGGKVPIKWMAL	2768.48	6.17606	23	Erlotinib	60	7.72637	0.336298	67.8974	2.9553
859	883	AKLLGAEEKEYHAEGGKVPIKWMAL	2768.48	6.18458	23	Erlotinib	180	8.04372	0.485032	70.6862	4.26234
859	883	AKLLGAEEKEYHAEGGKVPIKWMAL	2768.48	6.17804	23	Erlotinib	600	8.55532	0.320932	75.182	2.82027
859	883	AKLLGAEEKEYHAEGGKVPIKWMAL	2768.48	6.24216	23	No Drug	0	0	0	0	0
859	883	AKLLGAEEKEYHAEGGKVPIKWMAL	2768.48	6.23616	23	No Drug	10	8.47258	0.204012	74.4549	1.79281
859	883	AKLLGAEEKEYHAEGGKVPIKWMAL	2768.48	6.23287	23	No Drug	60	9.54185	0.0925991	83.8514	0.813737
859	883	AKLLGAEEKEYHAEGGKVPIKWMAL	2768.48	6.25675	23	No Drug	180	9.80093	0.249575	86.1281	2.1932
859	883	AKLLGAEEKEYHAEGGKVPIKWMAL	2768.48	6.21322	23	No Drug	600	9.89573	0.302049	86.9611	2.65433
859	883	AKLLGAEEKEYHAEGGKVPIKWMAL	2768.48	6.31934	23	No Drug	FullD	11.3795	0.489198	100	4.29895
862	883	LGAEEKEYHAEGGKVPIKWMAL	2456.26	6.43269	20	Erlotinib	0	0	0	0	0
862	883	LGAEEKEYHAEGGKVPIKWMAL	2456.26	6.34067	20	Erlotinib	10	5.25366	0.123073	57.2646	1.34149
862	883	LGAEEKEYHAEGGKVPIKWMAL	2456.26	6.32447	20	Erlotinib	60	6.04623	0.212903	65.9034	2.32063
862	883	LGAEEKEYHAEGGKVPIKWMAL	2456.26	6.33362	20	Erlotinib	180	6.29689	0.368266	68.6356	4.01407
862	883	LGAEEKEYHAEGGKVPIKWMAL	2456.26	6.32654	20	Erlotinib	600	6.62877	0.23651	72.2531	2.57795
862	883	LGAEEKEYHAEGGKVPIKWMAL	2456.26	6.39392	20	No Drug	0	0	0	0	0
862	883	LGAEEKEYHAEGGKVPIKWMAL	2456.26	6.38851	20	No Drug	10	6.19053	0.228597	67.4763	2.4917
862	883	LGAEEKEYHAEGGKVPIKWMAL	2456.26	6.38296	20	No Drug	60	7.18684	0.524177	78.3361	5.71349
862	883	LGAEEKEYHAEGGKVPIKWMAL	2456.26	6.40611	20	No Drug	180	7.26827	0.422705	79.2237	4.60745
862	883	LGAEEKEYHAEGGKVPIKWMAL	2456.26	6.36292	20	No Drug	600	7.61401	0.514455	82.9922	5.60753
862	883	LGAEEKEYHAEGGKVPIKWMAL	2456.26	6.30726	20	No Drug	FullD	9.17437	0.445607	100	4.85708
867	883	KEYHAEGGKVPIKWMAL	1957.04	6.27473	15	Erlotinib	0	0	0	0	0
867	883	KEYHAEGGKVPIKWMAL	1957.04	6.2467	15	Erlotinib	10	2.72009	0.112056	38.6178	1.59088
867	883	KEYHAEGGKVPIKWMAL	1957.04	6.2268	15	Erlotinib	60	3.3769	0.310254	47.9426	4.40474
867	883	KEYHAEGGKVPIKWMAL	1957.04	6.23748	15	Erlotinib	180	3.77958	0.200783	53.6596	2.85056
867	883	KEYHAEGGKVPIKWMAL	1957.04	6.22832	15	Erlotinib	600	3.91346	0.324156	55.5603	4.60211
867	883	KEYHAEGGKVPIKWMAL	1957.04	6.29198	15	No Drug	0	0	0	0	0
867	883	KEYHAEGGKVPIKWMAL	1957.04	6.28794	15	No Drug	10	3.38975	0.181532	48.1251	2.57725
867	883	KEYHAEGGKVPIKWMAL	1957.04	6.28374	15	No Drug	60	4.50377	0.360944	63.941	5.1244
867	883	KEYHAEGGKVPIKWMAL	1957.04	6.30489	15	No Drug	180	4.55526	0.322045	64.6721	4.57215
867	883	KEYHAEGGKVPIKWMAL	1957.04	6.25462	15	No Drug	600	4.8936	0.401823	69.4756	5.70477
867	883	KEYHAEGGKVPIKWMAL	1957.04	6.46551	15	No Drug	FullD	7.04363	0.208873	100	2.96542
869	883	YHAEGGKVPIKWMAL	1699.9	6.55229	13	Erlotinib	0	0	0	0	0
869	883	YHAEGGKVPIKWMAL	1699.9	6.53735	13	Erlotinib	10	2.83903	0.112567	55.2034	2.1888
869	883	YHAEGGKVPIKWMAL	1699.9	6.52004	13	Erlotinib	60	3.3102	0.210078	64.3649	4.08485
869	883	YHAEGGKVPIKWMAL	1699.9	6.52682	13	Erlotinib	180	3.44306	0.364499	66.9483	7.08747
869	883	YHAEGGKVPIKWMAL	1699.9	6.52108	13	Erlotinib	600	3.79043	0.165077	73.7028	3.20983
869	883	YHAEGGKVPIKWMAL	1699.9	6.58697	13	No Drug	0	0	0	0	0
869	883	YHAEGGKVPIKWMAL	1699.9	6.58324	13	No Drug	10	3.31005	0.250428	64.362	4.86943
869	883	YHAEGGKVPIKWMAL	1699.9	6.5781	13	No Drug	60	4.02789	0.244618	78.32	4.75646
869	883	YHAEGGKVPIKWMAL	1699.9	6.59773	13	No Drug	180	4.22	0.101909	82.0556	1.98155
869	883	YHAEGGKVPIKWMAL	1699.9	6.55068	13	No Drug	600	4.61669	0.147859	89.769	2.87503
869	883	YHAEGGKVPIKWMAL	1699.9	6.10043	13	No Drug	FullD	5.14286	0.302244	100	5.87697
884	897	ESILHRIYTHQSDV	1697.86	5.89023	13	Erlotinib	0	0	0	0	0
884	897	ESILHRIYTHQSDV	1697.86	5.85026	13	Erlotinib	10	0.799686	0.306814	13.8121	5.29928
884	897	ESILHRIYTHQSDV	1697.86	5.83252	13	Erlotinib	60	1.14123	0.24302	19.7113	4.19743
884	897	ESILHRIYTHQSDV	1697.86	5.83562	13	Erlotinib	180	1.48948	0.221575	25.7261	3.82703
884	897	ESILHRIYTHQSDV	1697.86	5.82691	13	Erlotinib	600	2.20207	0.0924873	38.0341	1.59744
884	897	ESILHRIYTHQSDV	1697.86	5.91141	13	No Drug	0	0	0	0	0
884	897	ESILHRIYTHQSDV	1697.86	5.90163	13	No Drug	10	1.14126	0.135738	19.7118	2.34446
884	897	ESILHRIYTHQSDV	1697.86	5.88622	13	No Drug	60	1.92648	0.2616	33.2741	4.51835
884	897	ESILHRIYTHQSDV	1697.86	5.91287	13	No Drug	180	2.44025	0.234827	42.1478	4.05592
884	897	ESILHRIYTHQSDV	1697.86	5.85326	13	No Drug	600	2.94354	0.0958375	50.8406	1.6553
884	897	ESILHRIYTHQSDV	1697.86	6.29524	13	No Drug	FullD	5.78973	0.241495	100	4.17109
884	899	ESILHRIYTHQSDVWS	1970.97	6.52834	15	Erlotinib	0	0	0	0	0
884	899	ESILHRIYTHQSDVWS	1970.97	6.48385	15	Erlotinib	10	0.843856	0.107114	11.5712	1.46878
884	899	ESILHRIYTHQSDVWS	1970.97	6.46762	15	Erlotinib	60	1.362	0.218863	18.6761	3.00111
884	899	ESILHRIYTHQSDVWS	1970.97	6.4724	15	Erlotinib	180	1.59284	0.122109	21.8414	1.67439
884	899	ESILHRIYTHQSDVWS	1970.97	6.46253	15	Erlotinib	600	2.30419	0.275993	31.5957	3.78449
884	899	ESILHRIYTHQSDVWS	1970.97	6.54907	15	No Drug	0	0	0	0	0
884	899	ESILHRIYTHQSDVWS	1970.97	6.53604	15	No Drug	10	1.27273	0.200322	17.452	2.74688
884	899	ESILHRIYTHQSDVWS	1970.97	6.52559	15	No Drug	60	1.90722	0.140576	26.1524	1.92762
884	899	ESILHRIYTHQSDVWS	1970.97	6.54537	15	No Drug	180	2.65825	0.301052	36.4507	4.1281
884	899	ESILHRIYTHQSDVWS	1970.97	6.49318	15	No Drug	600	3.41084	0.418316	46.7704	5.73606
884	899	ESILHRIYTHQSDVWS	1970.97	4.62255	15	No Drug	FullD	7.29274	0.249066	100	3.41526
888	897	HRIYTHQSDV	1255.62	3.69951	9	Erlotinib	0	0	0	0	0
888	897	HRIYTHQSDV	1255.62	3.67319	9	Erlotinib	10	0.392123	0.075043	20.9067	4.00104
888	897	HRIYTHQSDV	1255.62	3.65512	9	Erlotinib	60	0.618567	0.108938	32.9799	5.80818
888	897	HRIYTHQSDV	1255.62	3.66055	9	Erlotinib	180	0.755177	0.050536	40.2635	2.69441
888	897	HRIYTHQSDV	1255.62	3.65434	9	Erlotinib	600	1.22825	0.064568	65.4859	3.44255
888	897	HRIYTHQSDV	1255.62	3.72898	9	No Drug	0	0	0	0	0
888	897	HRIYTHQSDV	1255.62	3.72518	9	No Drug	10	0.567077	0.0531835	30.2346	2.83556
888	897	HRIYTHQSDV	1255.62	3.7114	9	No Drug	60	0.930384	0.078678	49.6049	4.19484
888	897	HRIYTHQSDV	1255.62	3.74829	9	No Drug	180	1.13091	0.083172	60.2963	4.43445
888	897	HRIYTHQSDV	1255.62	3.68914	9	No Drug	600	1.36151	0.109929	72.591	5.86104
888	897	HRIYTHQSDV	1255.62	4.51318	9	No Drug	FullD	1.87559	0.100816	100	5.37519
898	903	WSYGVT	712.33	6.38125	5	Erlotinib	0	0	0	0	0
898	903	WSYGVT	712.33	6.33929	5	Erlotinib	10	0.08364	0.0122605	3.10733	0.455493
898	903	WSYGVT	712.33	6.32473	5	Erlotinib	60	0.224226	0.053439	8.33027	1.98532
898	903	WSYGVT	712.33	6.33228	5	Erlotinib	180	0.234223	0.062464	8.70167	2.32061
898	903	WSYGVT	712.33	6.32624	5	Erlotinib	600	0.509096	0.198402	18.9135	7.37086
898	903	WSYGVT	712.33	6.40766	5	No Drug	0	0	0	0	0
898	903	WSYGVT	712.33	6.40493	5	No Drug	10	0.114885	0.061636	4.26812	2.28985
898	903	WSYGVT	712.33	6.39496	5	No Drug	60	0.297264	0.0720325	11.0437	2.6761
898	903	WSYGVT	712.33	6.42359	5	No Drug	180	0.374964	0.067988	13.9304	2.52584
898	903	WSYGVT	712.33	6.37363	5	No Drug	600	0.537527	0.0229135	19.9698	0.851265
898	903	WSYGVT	712.33	6.38412	5	No Drug	FullD	2.6917	0.151476	100	5.62752
908	922	MTFGSKPYDGIPASE	1599.74	5.95238	12	Erlotinib	0	0	0	0	0
908	922	MTFGSKPYDGIPASE	1599.74	5.92385	12	Erlotinib	10	3.42542	0.030327	49.8082	0.440977
908	922	MTFGSKPYDGIPASE	1599.74	5.90958	12	Erlotinib	60	4.18833	0.031104	60.9014	0.452275
908	922	MTFGSKPYDGIPASE	1599.74	5.91414	12	Erlotinib	180	4.4599	0.223883	64.8503	3.25543
908	922	MTFGSKPYDGIPASE	1599.74	5.90792	12	Erlotinib	600	5.18896	0.171371	75.4514	2.49186
908	922	MTFGSKPYDGIPASE	1599.74	5.97867	12	No Drug	0	0	0	0	0
908	922	MTFGSKPYDGIPASE	1599.74	5.97489	12	No Drug	10	3.87642	0.13751	56.3661	1.99949
908	922	MTFGSKPYDGIPASE	1599.74	5.96868	12	No Drug	60	4.63901	0.199471	67.4546	2.90046
908	922	MTFGSKPYDGIPASE	1599.74	5.99491	12	No Drug	180	5.09252	0.24732	74.049	3.59621
908	922	MTFGSKPYDGIPASE	1599.74	5.94982	12	No Drug	600	5.65617	0.230719	82.245	3.35482
908	922	MTFGSKPYDGIPASE	1599.74	6.42237	12	No Drug	FullD	6.87723	0.330715	100	4.80884
926	940	ILEKGERLPQPPICT	1693.93	5.62421	11	Erlotinib	0	0	0	0	0
926	940	ILEKGERLPQPPICT	1693.93	5.61458	11	Erlotinib	10	1.58265	0.172682	27.2272	2.97073
926	940	ILEKGERLPQPPICT	1693.93	5.60222	11	Erlotinib	60	2.33432	0.225016	40.1585	3.87107
926	940	ILEKGERLPQPPICT	1693.93	5.60544	11	Erlotinib	180	2.80899	0.025894	48.3246	0.445469
926	940	ILEKGERLPQPPICT	1693.93	5.60087	11	Erlotinib	600	3.45395	0.036013	59.4202	0.619551
926	940	ILEKGERLPQPPICT	1693.93	5.65919	11	No Drug	0	0	0	0	0
926	940	ILEKGERLPQPPICT	1693.93	5.65618	11	No Drug	10	2.43395	0.0116905	41.8726	0.201118
926	940	ILEKGERLPQPPICT	1693.93	5.65017	11	No Drug	60	3.27148	0.138154	56.2811	2.37674
926	940	ILEKGERLPQPPICT	1693.93	5.67586	11	No Drug	180	3.8816	0.194962	66.7772	3.35404
926	940	ILEKGERLPQPPICT	1693.93	5.63008	11	No Drug	600	4.4328	0.188796	76.2599	3.24796
926	940	ILEKGERLPQPPICT	1693.93	5.48104	11	No Drug	FullD	5.81275	0.198285	100	3.41121
928	940	EKGERLPQPPICT	1467.76	5.37133	9	Erlotinib	0	0	0	0	0
928	940	EKGERLPQPPICT	1467.76	5.36434	9	Erlotinib	10	1.41935	0.05205	29.8417	1.09435
928	940	EKGERLPQPPICT	1467.76	5.35315	9	Erlotinib	60	1.99898	0.0648205	42.0284	1.36285
928	940	EKGERLPQPPICT	1467.76	5.35636	9	Erlotinib	180	2.24825	0.129705	47.2693	2.72704
928	940	EKGERLPQPPICT	1467.76	5.35059	9	Erlotinib	600	2.77836	0.0706925	58.4149	1.48631
928	940	EKGERLPQPPICT	1467.76	5.40738	9	No Drug	0	0	0	0	0
928	940	EKGERLPQPPICT	1467.76	5.40177	9	No Drug	10	1.64179	0.102922	34.5186	2.16393
928	940	EKGERLPQPPICT	1467.76	5.40172	9	No Drug	60	2.54397	0.243194	53.4868	5.11314
928	940	EKGERLPQPPICT	1467.76	5.42842	9	No Drug	180	2.97061	0.264755	62.457	5.56647
928	940	EKGERLPQPPICT	1467.76	5.38256	9	No Drug	600	3.35465	0.357587	70.5313	7.51825
928	940	EKGERLPQPPICT	1467.76	6.30662	9	No Drug	FullD	4.75625	0.076952	100	1.61791
941	945	IDVYM	640.301	6.78003	4	Erlotinib	0	0	0	0	0
941	945	IDVYM	640.301	6.74228	4	Erlotinib	10	0.030388	0.011485	2.23941	0.846373
941	945	IDVYM	640.301	6.72543	4	Erlotinib	60	0.0609485	0.0070355	4.49152	0.518472
941	945	IDVYM	640.301	6.73164	4	Erlotinib	180	0.0796915	0.0222785	5.87276	1.64179
941	945	IDVYM	640.301	6.72596	4	Erlotinib	600	0.166905	0.0844345	12.2998	6.22229
941	945	IDVYM	640.301	6.80502	4	No Drug	0	0	0	0	0
941	945	IDVYM	640.301	6.79934	4	No Drug	10	0.021175	0.004333	1.56046	0.319315
941	945	IDVYM	640.301	6.79413	4	No Drug	60	0.0841525	0.0003795	6.20151	0.0279668
941	945	IDVYM	640.301	6.82028	4	No Drug	180	0.140186	0.013749	10.3308	1.01322
941	945	IDVYM	640.301	6.76785	4	No Drug	600	0.246941	0.034824	18.198	2.56631
941	945	IDVYM	640.301	7.10793	4	No Drug	FullD	1.35697	0.16927	100	12.4742
946	952	IMVKCWM	910.435	7.26294	6	Erlotinib	0	0	0	0	0
946	952	IMVKCWM	910.435	7.23073	6	Erlotinib	10	0.245638	0.0454365	7.43462	1.3752
946	952	IMVKCWM	910.435	7.21563	6	Erlotinib	60	0.350766	0.0866565	10.6165	2.62279
946	952	IMVKCWM	910.435	7.22238	6	Erlotinib	180	0.38083	0.165824	11.5264	5.0189
946	952	IMVKCWM	910.435	7.21702	6	Erlotinib	600	0.514039	0.286984	15.5582	8.68602
946	952	IMVKCWM	910.435	7.28892	6	No Drug	0	0	0	0	0
946	952	IMVKCWM	910.435	7.2846	6	No Drug	10	0.0897825	0.0418095	2.7174	1.26543
946	952	IMVKCWM	910.435	7.27753	6	No Drug	60	0.239092	0.0692955	7.23647	2.09733
946	952	IMVKCWM	910.435	7.30177	6	No Drug	180	0.335662	0.0749135	10.1593	2.26737
946	952	IMVKCWM	910.435	7.2504	6	No Drug	600	0.526332	0.0395495	15.9303	1.19703
946	952	IMVKCWM	910.435	6.3078	6	No Drug	FullD	3.30398	0.200206	100	6.05954
951	963	WMIDADSRPKFRE	1650.81	5.91191	11	Erlotinib	0	0	0	0	0
951	963	WMIDADSRPKFRE	1650.81	5.79384	11	Erlotinib	10	2.52236	0.170332	43.2308	2.91932
951	963	WMIDADSRPKFRE	1650.81	5.78005	11	Erlotinib	60	3.30764	0.203349	56.6899	3.48521
951	963	WMIDADSRPKFRE	1650.81	5.78397	11	Erlotinib	180	3.7797	0.0057165	64.7806	0.0979755
951	963	WMIDADSRPKFRE	1650.81	5.7798	11	Erlotinib	600	4.29333	0.072096	73.5837	1.23566
951	963	WMIDADSRPKFRE	1650.81	5.85093	11	No Drug	0	0	0	0	0
951	963	WMIDADSRPKFRE	1650.81	5.8459	11	No Drug	10	2.73991	0.003948	46.9595	0.067665
951	963	WMIDADSRPKFRE	1650.81	5.83813	11	No Drug	60	3.55323	0.192721	60.899	3.30307
951	963	WMIDADSRPKFRE	1650.81	5.86293	11	No Drug	180	4.03506	0.195671	69.1572	3.35362
951	963	WMIDADSRPKFRE	1650.81	5.81893	11	No Drug	600	4.46904	0.360984	76.5952	6.18692
951	963	WMIDADSRPKFRE	1650.81	4.76695	11	No Drug	FullD	5.83462	0.036335	100	0.622748
968	978	FSKMARDPQRY	1398.69	4.26238	9	Erlotinib	0	0	0	0	0
968	978	FSKMARDPQRY	1398.69	4.22569	9	Erlotinib	10	0.875652	0.177842	24.1228	4.89927
968	978	FSKMARDPQRY	1398.69	4.20961	9	Erlotinib	60	1.40571	0.198669	38.7251	5.47301
968	978	FSKMARDPQRY	1398.69	4.21723	9	Erlotinib	180	1.77615	0.099674	48.93	2.74586
968	978	FSKMARDPQRY	1398.69	4.21156	9	Erlotinib	600	2.39246	0.168764	65.9085	4.64918
968	978	FSKMARDPQRY	1398.69	4.28527	9	No Drug	0	0	0	0	0
968	978	FSKMARDPQRY	1398.69	4.28322	9	No Drug	10	1.08171	0.191543	29.7995	5.2767
968	978	FSKMARDPQRY	1398.69	4.27588	9	No Drug	60	1.78646	0.195349	49.214	5.38156
968	978	FSKMARDPQRY	1398.69	4.30361	9	No Drug	180	2.27773	0.239649	62.7478	6.60194
968	978	FSKMARDPQRY	1398.69	4.25434	9	No Drug	600	2.8336	0.206	78.0611	5.67497
968	978	FSKMARDPQRY	1398.69	3.82807	9	No Drug	FullD	3.62998	0.293554	100	8.08693
972	978	ARDPQRY	905.459	3.59464	5	Erlotinib	0	0	0	0	0
972	978	ARDPQRY	905.459	3.58976	5	Erlotinib	10	0.560967	0.002508	26.51	0.118522
972	978	ARDPQRY	905.459	3.57003	5	Erlotinib	60	0.840823	0.0015935	39.7353	0.075305
972	978	ARDPQRY	905.459	3.57646	5	Erlotinib	180	1.07214	0.115365	50.6668	5.45187
972	978	ARDPQRY	905.459	3.57562	5	Erlotinib	600	1.37101	0.0739625	64.7907	3.49529
972	978	ARDPQRY	905.459	3.65895	5	No Drug	0	0	0	0	0
972	978	ARDPQRY	905.459	3.65474	5	No Drug	10	1.00352	0.144234	47.4241	6.81615
972	978	ARDPQRY	905.459	3.65785	5	No Drug	60	1.31061	0.000417	61.9364	0.0197064
972	978	ARDPQRY	905.459	3.67391	5	No Drug	180	1.46004	0.0676485	68.9979	3.19691
972	978	ARDPQRY	905.459	3.60502	5	No Drug	600	1.6439	0.103456	77.6869	4.88908
972	978	ARDPQRY	905.459	4.71357	5	No Drug	FullD	2.11606	0.107834	100	5.096
979	985	LVIQGDE	773.404	5.25711	6	Erlotinib	0	0	0	0	0
979	985	LVIQGDE	773.404	5.22897	6	Erlotinib	10	1.44966	0.042941	59.3528	1.75811
979	985	LVIQGDE	773.404	5.21313	6	Erlotinib	60	1.66235	0.122454	68.0604	5.01356
979	985	LVIQGDE	773.404	5.2169	6	Erlotinib	180	1.73177	0.152892	70.9029	6.25976
979	985	LVIQGDE	773.404	5.21022	6	Erlotinib	600	1.90939	0.118833	78.1751	4.86531
979	985	LVIQGDE	773.404	5.27813	6	No Drug	0	0	0	0	0
979	985	LVIQGDE	773.404	5.27231	6	No Drug	10	1.89216	0.0371957	77.4696	1.52288
979	985	LVIQGDE	773.404	5.27164	6	No Drug	60	2.22654	0.175771	91.1598	7.19647
979	985	LVIQGDE	773.404	5.30002	6	No Drug	180	2.18183	0.152367	89.3293	6.23827
979	985	LVIQGDE	773.404	5.24473	6	No Drug	600	2.21701	0.141881	90.7696	5.80895
979	985	LVIQGDE	773.404	6.00093	6	No Drug	FullD	2.44246	0.102991	100	4.21671
998	1002	YRALM	653.344	5.7133	4	Erlotinib	0	0	0	0	0
998	1002	YRALM	653.344	5.66934	4	Erlotinib	10	2.10732	0.168948	83.4784	6.69263
998	1002	YRALM	653.344	5.65818	4	Erlotinib	60	2.30131	0.0613455	91.163	2.43011
998	1002	YRALM	653.344	5.66344	4	Erlotinib	180	2.3353	0.127128	92.5094	5.03597
998	1002	YRALM	653.344	5.65859	4	Erlotinib	600	2.33418	0.11434	92.4652	4.5294
998	1002	YRALM	653.344	5.73542	4	No Drug	0	0	0	0	0
998	1002	YRALM	653.344	5.73048	4	No Drug	10	2.29475	0.10156	90.9031	4.02315
998	1002	YRALM	653.344	5.72504	4	No Drug	60	2.56023	0.180706	101.42	7.15838
998	1002	YRALM	653.344	5.75736	4	No Drug	180	2.55367	0.120775	101.16	4.78433
998	1002	YRALM	653.344	5.70002	4	No Drug	600	2.52481	0.0407285	100.017	1.6134
998	1002	YRALM	653.344	5.62269	4	No Drug	FullD	2.52439	0.084022	100	3.32841
998	1005	YRALMDEE	1026.46	5.60387	7	Erlotinib	0	0	0	0	0
998	1005	YRALMDEE	1026.46	5.55776	7	Erlotinib	10	2.95338	0.220535	87.095	6.50359
998	1005	YRALMDEE	1026.46	5.53697	7	Erlotinib	60	3.0776	0.234947	90.7585	6.92857
998	1005	YRALMDEE	1026.46	5.54751	7	Erlotinib	180	3.08138	0.230493	90.8697	6.79724
998	1005	YRALMDEE	1026.46	5.54243	7	Erlotinib	600	3.23257	0.165028	95.3284	4.86667
998	1005	YRALMDEE	1026.46	5.62373	7	No Drug	0	0	0	0	0
998	1005	YRALMDEE	1026.46	5.6177	7	No Drug	10	2.84025	0.263364	83.7589	7.76661
998	1005	YRALMDEE	1026.46	5.61046	7	No Drug	60	3.20896	0.229563	94.6323	6.76981
998	1005	YRALMDEE	1026.46	5.63484	7	No Drug	180	3.27362	0.210379	96.5391	6.20408
998	1005	YRALMDEE	1026.46	5.58558	7	No Drug	600	3.35005	0.239933	98.7928	7.07562
998	1005	YRALMDEE	1026.46	5.0637	7	No Drug	FullD	3.39098	0.260814	100	7.69139
1009	1015	DVVDADE	762.315	4.62988	6	Erlotinib	0	0	0	0	0
1009	1015	DVVDADE	762.315	4.59698	6	Erlotinib	10	1.93045	0.158058	75.5215	6.18341
1009	1015	DVVDADE	762.315	4.56999	6	Erlotinib	60	2.31493	0.125742	90.5628	4.91917
1009	1015	DVVDADE	762.315	4.57558	6	Erlotinib	180	2.33541	0.177447	91.364	6.94196
1009	1015	DVVDADE	762.315	4.56949	6	Erlotinib	600	2.4581	0.160727	96.164	6.28785
1009	1015	DVVDADE	762.315	4.64063	6	No Drug	0	0	0	0	0
1009	1015	DVVDADE	762.315	4.63327	6	No Drug	10	2.21417	0.1576	86.621	6.16551
1009	1015	DVVDADE	762.315	4.62909	6	No Drug	60	2.53817	0.100505	99.2963	3.93188
1009	1015	DVVDADE	762.315	4.65774	6	No Drug	180	2.50985	0.189209	98.1884	7.40208
1009	1015	DVVDADE	762.315	4.60188	6	No Drug	600	2.57411	0.0899887	100.703	3.52047
1009	1015	DVVDADE	762.315	4.09987	6	No Drug	FullD	2.55616	0.0822045	100	3.21594
1016	1022	YLIPQQG	818.441	5.78573	5	Erlotinib	0	0	0	0	0
1016	1022	YLIPQQG	818.441	5.74789	5	Erlotinib	10	2.56349	0.0329839	81.718	1.05145
1016	1022	YLIPQQG	818.441	5.73342	5	Erlotinib	60	2.89615	0.112605	92.3223	3.58958
1016	1022	YLIPQQG	818.441	5.73669	5	Erlotinib	180	2.94651	0.142035	93.9277	4.52773
1016	1022	YLIPQQG	818.441	5.73266	5	Erlotinib	600	2.98002	0.169936	94.996	5.41715
1016	1022	YLIPQQG	818.441	5.80206	5	No Drug	0	0	0	0	0
1016	1022	YLIPQQG	818.441	5.79432	5	No Drug	10	2.69431	0.156212	85.8882	4.97968
1016	1022	YLIPQQG	818.441	5.78217	5	No Drug	60	3.06657	0.182423	97.755	5.81521
1016	1022	YLIPQQG	818.441	5.8178	5	No Drug	180	2.93969	0.184545	93.7105	5.88286
1016	1022	YLIPQQG	818.441	5.76505	5	No Drug	600	3.10674	0.228206	99.0356	7.27467
1016	1022	YLIPQQG	818.441	5.78382	5	No Drug	FullD	3.137	0.106	100	3.37904

## Sheet: Figs 4-6 HDX Del747-753>S
Start	End	Sequence	MH+ (unlabeled peptide)	Mean Retention Time (min)	Max Uptake	State	Labeling Time (s)	Mean Uptake (3 preps)	SD (3 preps)	% Exchange	% SD
704	711	LRILKETE	1001.6	4.55049	7	Erlotinib	0	0	0	0	0
704	711	LRILKETE	1001.6	4.54665	7	Erlotinib	10	2.07803	0.196987	52.8698	5.01179
704	711	LRILKETE	1001.6	4.54857	7	Erlotinib	60	2.51724	0.104216	64.0444	2.6515
704	711	LRILKETE	1001.6	4.54618	7	Erlotinib	180	2.80424	0.137966	71.3464	3.51016
704	711	LRILKETE	1001.6	4.5485	7	Erlotinib	600	3.24265	0.12829	82.5006	3.26399
704	711	LRILKETE	1001.6	4.54237	7	No Drug	0	0	0	0	0
704	711	LRILKETE	1001.6	4.53576	7	No Drug	10	2.30464	0.098063	58.6355	2.49495
704	711	LRILKETE	1001.6	4.64457	7	No Drug	60	2.59597	0.105007	66.0475	2.67162
704	711	LRILKETE	1001.6	4.64618	7	No Drug	180	2.83665	0.158812	72.1709	4.04056
704	711	LRILKETE	1001.6	4.5378	7	No Drug	600	3.27962	0.107692	83.4412	2.73993
704	711	LRILKETE	1001.6	4.53791	7	No Drug	Full D	3.93046	0.136792	100	3.48032
704	722	LRILKETEFKKIKVLGSGA	2130.3	5.16187	18	Erlotinib	0	0	0	0	0
704	722	LRILKETEFKKIKVLGSGA	2130.3	5.15329	18	Erlotinib	10	4.4625	0.276892	52.2504	3.24207
704	722	LRILKETEFKKIKVLGSGA	2130.3	5.15638	18	Erlotinib	60	5.17616	0.306879	60.6065	3.59318
704	722	LRILKETEFKKIKVLGSGA	2130.3	5.15542	18	Erlotinib	180	5.78414	0.186947	67.7252	2.18892
704	722	LRILKETEFKKIKVLGSGA	2130.3	5.15911	18	Erlotinib	600	6.27251	0.196854	73.4434	2.30493
704	722	LRILKETEFKKIKVLGSGA	2130.3	5.15524	18	No Drug	0	0	0	0	0
704	722	LRILKETEFKKIKVLGSGA	2130.3	5.14835	18	No Drug	10	5.02895	0.335334	58.8828	3.92635
704	722	LRILKETEFKKIKVLGSGA	2130.3	5.21561	18	No Drug	60	5.89503	0.585736	69.0236	6.85825
704	722	LRILKETEFKKIKVLGSGA	2130.3	5.22278	18	No Drug	180	6.30478	0.271487	73.8213	3.17878
704	722	LRILKETEFKKIKVLGSGA	2130.3	5.14545	18	No Drug	600	7.40318	0.149707	86.6822	1.75288
704	722	LRILKETEFKKIKVLGSGA	2130.3	5.14053	18	No Drug	Full D	8.5406	0.120626	100	1.41238
704	723	LRILKETEFKKIKVLGSGAF	2277.37	5.65819	19	Erlotinib	0	0	0	0	0
704	723	LRILKETEFKKIKVLGSGAF	2277.37	5.64992	19	Erlotinib	10	5.75158	0.320261	60.8239	3.38682
704	723	LRILKETEFKKIKVLGSGAF	2277.37	5.65008	19	Erlotinib	60	6.82373	0.237359	72.162	2.51011
704	723	LRILKETEFKKIKVLGSGAF	2277.37	5.65351	19	Erlotinib	180	7.18498	0.188804	75.9823	1.99663
704	723	LRILKETEFKKIKVLGSGAF	2277.37	5.65494	19	Erlotinib	600	7.78017	0.223267	82.2766	2.36108
704	723	LRILKETEFKKIKVLGSGAF	2277.37	5.64898	19	No Drug	0	0	0	0	0
704	723	LRILKETEFKKIKVLGSGAF	2277.37	5.63788	19	No Drug	10	6.64096	0.260456	70.2292	2.75436
704	723	LRILKETEFKKIKVLGSGAF	2277.37	5.73039	19	No Drug	60	7.25047	0.286168	76.6749	3.02627
704	723	LRILKETEFKKIKVLGSGAF	2277.37	5.72501	19	No Drug	180	7.78336	0.33714	82.3103	3.56531
704	723	LRILKETEFKKIKVLGSGAF	2277.37	5.63975	19	No Drug	600	8.77671	0.232864	92.8152	2.46258
704	723	LRILKETEFKKIKVLGSGAF	2277.37	5.63899	19	No Drug	Full D	9.45612	0.195067	100	2.06287
704	729	LRILKETEFKKIKVLGSGAFGTVYKG	2882.69	5.58316	25	Erlotinib	0	0	0	0	0
704	729	LRILKETEFKKIKVLGSGAFGTVYKG	2882.69	5.56949	25	Erlotinib	10	8.21846	0.985514	58.4508	7.00911
704	729	LRILKETEFKKIKVLGSGAFGTVYKG	2882.69	5.56825	25	Erlotinib	60	9.80136	0.552553	69.7086	3.92983
704	729	LRILKETEFKKIKVLGSGAFGTVYKG	2882.69	5.57162	25	Erlotinib	180	10.3703	0.373009	73.7551	2.65289
704	729	LRILKETEFKKIKVLGSGAFGTVYKG	2882.69	5.57149	25	Erlotinib	600	11.316	0.55115	80.4812	3.91985
704	729	LRILKETEFKKIKVLGSGAFGTVYKG	2882.69	5.57395	25	No Drug	0	0	0	0	0
704	729	LRILKETEFKKIKVLGSGAFGTVYKG	2882.69	5.55623	25	No Drug	10	9.79284	0.214913	69.648	1.52849
704	729	LRILKETEFKKIKVLGSGAFGTVYKG	2882.69	5.62058	25	No Drug	60	11.0746	0.42111	78.7639	2.995
704	729	LRILKETEFKKIKVLGSGAFGTVYKG	2882.69	5.62254	25	No Drug	180	11.7652	0.380472	83.676	2.70597
704	729	LRILKETEFKKIKVLGSGAFGTVYKG	2882.69	5.55505	25	No Drug	600	13.2996	0.255183	94.5885	1.8149
704	729	LRILKETEFKKIKVLGSGAFGTVYKG	2882.69	5.55378	25	No Drug	Full D	14.0605	0.274377	100	1.95141
705	712	RILKETEF	1035.58	5.09163	7	Erlotinib	0	0	0	0	0
705	712	RILKETEF	1035.58	5.09725	7	Erlotinib	10	1.81327	0.157991	47.9521	4.17807
705	712	RILKETEF	1035.58	5.0996	7	Erlotinib	60	2.20107	0.103292	58.2075	2.73155
705	712	RILKETEF	1035.58	5.10016	7	Erlotinib	180	2.2917	0.107562	60.6041	2.84447
705	712	RILKETEF	1035.58	5.10196	7	Erlotinib	600	2.54972	0.112822	67.4275	2.98359
705	712	RILKETEF	1035.58	5.09218	7	No Drug	0	0	0	0	0
705	712	RILKETEF	1035.58	5.08952	7	No Drug	10	2.04461	0.037423	54.07	0.989654
705	712	RILKETEF	1035.58	5.17925	7	No Drug	60	2.32075	0.11049	61.3723	2.92193
705	712	RILKETEF	1035.58	5.18724	7	No Drug	180	2.44815	0.136144	64.7415	3.60034
705	712	RILKETEF	1035.58	5.09177	7	No Drug	600	2.77979	0.0361895	73.5118	0.957034
705	712	RILKETEF	1035.58	5.08693	7	No Drug	Full D	3.78142	0.039109	100	1.03424
712	723	FKKIKVLGSGAF	1294.79	5.41397	11	Erlotinib	0	0	0	0	0
712	723	FKKIKVLGSGAF	1294.79	5.40969	11	Erlotinib	10	3.91522	0.174196	67.122	2.98639
712	723	FKKIKVLGSGAF	1294.79	5.41135	11	Erlotinib	60	4.28313	0.261255	73.4294	4.47892
712	723	FKKIKVLGSGAF	1294.79	5.41206	11	Erlotinib	180	4.34752	0.158363	74.5333	2.71496
712	723	FKKIKVLGSGAF	1294.79	5.4137	11	Erlotinib	600	4.63685	0.18969	79.4936	3.25202
712	723	FKKIKVLGSGAF	1294.79	5.40693	11	No Drug	0	0	0	0	0
712	723	FKKIKVLGSGAF	1294.79	5.39861	11	No Drug	10	4.4381	0.226606	76.0862	3.88491
712	723	FKKIKVLGSGAF	1294.79	5.47563	11	No Drug	60	4.59761	0.244302	78.8208	4.18828
712	723	FKKIKVLGSGAF	1294.79	5.47566	11	No Drug	180	4.71117	0.290854	80.7677	4.98636
712	723	FKKIKVLGSGAF	1294.79	5.40335	11	No Drug	600	5.03748	0.130131	86.3619	2.23094
712	723	FKKIKVLGSGAF	1294.79	5.40037	11	No Drug	Full D	5.83299	0.081252	100	1.39297
713	723	KKIKVLGSGAF	1147.72	4.93307	10	Erlotinib	0	0	0	0	0
713	723	KKIKVLGSGAF	1147.72	4.93153	10	Erlotinib	10	3.20763	0.260239	56.8052	4.60869
713	723	KKIKVLGSGAF	1147.72	4.93162	10	Erlotinib	60	3.81932	0.278259	67.638	4.92781
713	723	KKIKVLGSGAF	1147.72	4.93133	10	Erlotinib	180	4.08866	0.269316	72.4079	4.76944
713	723	KKIKVLGSGAF	1147.72	4.9342	10	Erlotinib	600	4.22904	0.214757	74.8939	3.80322
713	723	KKIKVLGSGAF	1147.72	4.92694	10	No Drug	0	0	0	0	0
713	723	KKIKVLGSGAF	1147.72	4.92166	10	No Drug	10	3.50132	0.240103	62.0064	4.2521
713	723	KKIKVLGSGAF	1147.72	5.0057	10	No Drug	60	4.49435	0.167222	79.5925	2.96141
713	723	KKIKVLGSGAF	1147.72	5.01732	10	No Drug	180	4.7209	0.163438	83.6044	2.8944
713	723	KKIKVLGSGAF	1147.72	4.92328	10	No Drug	600	4.72342	0.184249	83.6491	3.26295
713	723	KKIKVLGSGAF	1147.72	4.92152	10	No Drug	Full D	5.64671	0.248181	100	4.39515
742	761	VAIKESKANKEILD	1557.88	4.10912	13	Erlotinib	0	0	0	0	0
742	762	VAIKESKANKEILD	1557.88	4.10249	13	Erlotinib	10	2.88887	0.242153	58.3408	4.8903
742	763	VAIKESKANKEILD	1557.88	4.10673	13	Erlotinib	60	3.16573	0.224315	63.932	4.53004
742	764	VAIKESKANKEILD	1557.88	4.10831	13	Erlotinib	180	3.07293	0.141863	62.0578	2.86493
742	765	VAIKESKANKEILD	1557.88	4.10973	13	Erlotinib	600	3.18319	0.121724	64.2846	2.45822
742	766	VAIKESKANKEILD	1557.88	4.10301	13	No Drug	0	0	0	0	0
742	767	VAIKESKANKEILD	1557.88	4.09615	13	No Drug	10	3.08567	0.0993275	62.3153	2.00592
742	768	VAIKESKANKEILD	1557.88	4.17906	13	No Drug	60	3.4437	0.200652	69.5456	4.05216
742	769	VAIKESKANKEILD	1557.88	4.18937	13	No Drug	180	3.65169	0.087763	73.7461	1.77238
742	770	VAIKESKANKEILD	1557.88	4.09771	13	No Drug	600	3.78726	0.0877105	76.4839	1.77132
742	771	VAIKESKANKEILD	1557.88	4.09287	13	No Drug	Full D	4.95171	0.126331	100	2.55125
744	760	IKESKANKEIL	1272.75	4.1621	10	Erlotinib	0	0	0	0	0
744	760	IKESKANKEIL	1272.75	4.15622	10	Erlotinib	10	2.91538	0.273272	68.3764	6.40921
744	760	IKESKANKEIL	1272.75	4.15914	10	Erlotinib	60	3.31614	0.274421	77.7756	6.43617
744	760	IKESKANKEIL	1272.75	4.1577	10	Erlotinib	180	3.34167	0.172514	78.3743	4.04608
744	760	IKESKANKEIL	1272.75	4.15916	10	Erlotinib	600	3.4478	0.2232	80.8635	5.23485
744	760	IKESKANKEIL	1272.75	4.15498	10	No Drug	0	0	0	0	0
744	760	IKESKANKEIL	1272.75	4.14697	10	No Drug	10	3.81214	0.099352	89.4085	2.33017
744	760	IKESKANKEIL	1272.75	4.14781	10	No Drug	60	3.85725	0.0942695	90.4666	2.21096
744	760	IKESKANKEIL	1272.75	4.22126	10	No Drug	180	3.80136	0.112003	89.1557	2.62687
744	760	IKESKANKEIL	1272.75	4.14879	10	No Drug	600	3.86402	0.0805805	90.6255	1.88991
744	760	IKESKANKEIL	1272.75	4.14848	10	No Drug	Full D	4.26373	0.0473905	100	1.11148
746	764	ESKANKEILDEAY	1509.74	4.04234	12	Erlotinib	0	0	0	0	0
746	764	ESKANKEILDEAY	1509.74	4.04809	12	Erlotinib	10	1.9653	0.241035	46.6003	5.71531
746	764	ESKANKEILDEAY	1509.74	4.0483	12	Erlotinib	60	2.47131	0.264831	58.5985	6.27955
746	764	ESKANKEILDEAY	1509.74	4.04889	12	Erlotinib	180	2.64932	0.247444	62.8195	5.86729
746	764	ESKANKEILDEAY	1509.74	4.05182	12	Erlotinib	600	3.10684	0.226709	73.6678	5.37562
746	764	ESKANKEILDEAY	1509.74	4.04524	12	No Drug	0	0	0	0	0
746	764	ESKANKEILDEAY	1509.74	4.04392	12	No Drug	10	2.03953	0.081889	48.3604	1.94171
746	764	ESKANKEILDEAY	1509.74	4.11294	12	No Drug	60	2.48622	0.235506	58.9522	5.58421
746	764	ESKANKEILDEAY	1509.74	4.11992	12	No Drug	180	2.70571	0.15361	64.1565	3.64233
746	764	ESKANKEILDEAY	1509.74	4.04343	12	No Drug	600	3.1849	0.283199	75.5189	6.71507
746	764	ESKANKEILDEAY	1509.74	4.04232	12	No Drug	Full D	4.21736	0.0563165	100	1.33535
765	777	VMASVDNPHVCRL	1440.71	5.24862	11	Erlotinib	0	0	0	0	0
765	777	VMASVDNPHVCRL	1440.71	5.24794	11	Erlotinib	10	2.67456	0.208017	44.9213	3.4938
765	777	VMASVDNPHVCRL	1440.71	5.24935	11	Erlotinib	60	3.457	0.211392	58.0629	3.5505
765	777	VMASVDNPHVCRL	1440.71	5.2501	11	Erlotinib	180	3.81413	0.112813	64.0612	1.89478
765	777	VMASVDNPHVCRL	1440.71	5.25274	11	Erlotinib	600	4.26596	0.129568	71.65	2.17619
765	777	VMASVDNPHVCRL	1440.71	5.24366	11	No Drug	0	0	0	0	0
765	777	VMASVDNPHVCRL	1440.71	5.2405	11	No Drug	10	3.52087	0.099184	59.1357	1.66587
765	777	VMASVDNPHVCRL	1440.71	5.24249	11	No Drug	60	4.20916	0.095147	70.6961	1.59807
765	777	VMASVDNPHVCRL	1440.71	5.2422	11	No Drug	180	4.6167	0.097604	77.5411	1.63933
765	777	VMASVDNPHVCRL	1440.71	5.24186	11	No Drug	600	5.23532	0.0554595	87.9312	0.931484
765	777	VMASVDNPHVCRL	1440.71	5.2399	11	No Drug	Full D	5.95388	0.145202	100	2.43878
766	777	MASVDNPHVCRL	1341.64	5.64954	10	Erlotinib	0	0	0	0	0
766	777	MASVDNPHVCRL	1341.64	5.64855	10	Erlotinib	10	2.73623	0.205167	46.8219	3.51078
766	777	MASVDNPHVCRL	1341.64	5.64756	10	Erlotinib	60	3.43245	0.202916	58.7356	3.47227
766	777	MASVDNPHVCRL	1341.64	5.65027	10	Erlotinib	180	3.777	0.121325	64.6316	2.0761
766	777	MASVDNPHVCRL	1341.64	5.65118	10	Erlotinib	600	4.22796	0.118679	72.3483	2.03083
766	777	MASVDNPHVCRL	1341.64	5.64153	10	No Drug	0	0	0	0	0
766	777	MASVDNPHVCRL	1341.64	5.63586	10	No Drug	10	3.40471	0.0890775	58.2609	1.52428
766	777	MASVDNPHVCRL	1341.64	5.71818	10	No Drug	60	4.0129	0.223742	68.6683	3.82864
766	777	MASVDNPHVCRL	1341.64	5.72324	10	No Drug	180	4.55244	0.0706375	77.9008	1.20874
766	777	MASVDNPHVCRL	1341.64	5.63789	10	No Drug	600	5.25196	0.070319	89.8708	1.20329
766	777	MASVDNPHVCRL	1341.64	5.63673	10	No Drug	Full D	5.8439	0.106744	100	1.82659
767	777	ASVDNPHVCRL	1210.6	4.86922	9	Erlotinib	0	0	0	0	0
767	777	ASVDNPHVCRL	1210.6	4.87047	9	Erlotinib	10	2.0517	0.221333	44.6555	4.81736
767	777	ASVDNPHVCRL	1210.6	4.87147	9	Erlotinib	60	2.61415	0.167499	56.8973	3.64565
767	777	ASVDNPHVCRL	1210.6	4.87269	9	Erlotinib	180	2.83794	0.099051	61.7683	2.15586
767	777	ASVDNPHVCRL	1210.6	4.87461	9	Erlotinib	600	3.28344	0.0911515	71.4645	1.98393
767	777	ASVDNPHVCRL	1210.6	4.86491	9	No Drug	0	0	0	0	0
767	777	ASVDNPHVCRL	1210.6	4.86182	9	No Drug	10	2.55302	0.0841345	55.567	1.8312
767	777	ASVDNPHVCRL	1210.6	4.95015	9	No Drug	60	3.13264	0.131435	68.1825	2.86072
767	777	ASVDNPHVCRL	1210.6	4.95134	9	No Drug	180	3.49564	0.11817	76.0831	2.572
767	777	ASVDNPHVCRL	1210.6	4.86423	9	No Drug	600	4.05514	0.0816705	88.2609	1.77757
767	777	ASVDNPHVCRL	1210.6	4.86161	9	No Drug	Full D	4.5945	0.179384	100	3.90431
767	779	ASVDNPHVCRLLG	1380.71	5.47843	11	Erlotinib	0	0	0	0	0
767	779	ASVDNPHVCRLLG	1380.71	5.47304	11	Erlotinib	10	1.92359	0.216732	38.2111	4.30526
767	779	ASVDNPHVCRLLG	1380.71	5.47366	11	Erlotinib	60	2.46127	0.197782	48.8917	3.92883
767	779	ASVDNPHVCRLLG	1380.71	5.475	11	Erlotinib	180	2.64693	0.185836	52.5797	3.69153
767	779	ASVDNPHVCRLLG	1380.71	5.47635	11	Erlotinib	600	3.08025	0.185869	61.1874	3.69218
767	779	ASVDNPHVCRLLG	1380.71	5.46956	11	No Drug	0	0	0	0	0
767	779	ASVDNPHVCRLLG	1380.71	5.46247	11	No Drug	10	2.11276	0.158986	41.9688	3.15817
767	779	ASVDNPHVCRLLG	1380.71	5.55678	11	No Drug	60	2.80784	0.086005	55.7762	1.70844
767	779	ASVDNPHVCRLLG	1380.71	5.55901	11	No Drug	180	3.1422	0.126352	62.418	2.50991
767	779	ASVDNPHVCRLLG	1380.71	5.46407	11	No Drug	600	3.81603	0.194518	75.8034	3.864
767	779	ASVDNPHVCRLLG	1380.71	5.45933	11	No Drug	Full D	5.03412	0.168266	100	3.34251
768	777	SVDNPHVCRL	1139.56	4.86702	8	Erlotinib	0	0	0	0	0
768	777	SVDNPHVCRL	1139.56	4.86921	8	Erlotinib	10	1.78892	0.203281	42.8612	4.87044
768	777	SVDNPHVCRL	1139.56	4.86978	8	Erlotinib	60	2.31016	0.15677	55.3496	3.7561
768	777	SVDNPHVCRL	1139.56	4.87135	8	Erlotinib	180	2.51365	0.101855	60.2252	2.44037
768	777	SVDNPHVCRL	1139.56	4.87342	8	Erlotinib	600	2.90267	0.092533	69.5458	2.21702
768	777	SVDNPHVCRL	1139.56	4.86407	8	No Drug	0	0	0	0	0
768	777	SVDNPHVCRL	1139.56	4.86115	8	No Drug	10	2.27026	0.0422645	54.3938	1.01262
768	777	SVDNPHVCRL	1139.56	4.93787	8	No Drug	60	2.78582	0.141742	66.746	3.39604
768	777	SVDNPHVCRL	1139.56	4.94502	8	No Drug	180	3.09824	0.117505	74.2316	2.81532
768	777	SVDNPHVCRL	1139.56	4.86352	8	No Drug	600	3.62053	0.0521605	86.7451	1.24973
768	777	SVDNPHVCRL	1139.56	4.85697	8	No Drug	Full D	4.17376	0.056871	100	1.36259
769	777	VDNPHVCRL	1052.53	4.86768	7	Erlotinib	0	0	0	0	0
769	777	VDNPHVCRL	1052.53	4.87015	7	Erlotinib	10	1.64481	0.198486	44.6789	5.39158
769	777	VDNPHVCRL	1052.53	4.87076	7	Erlotinib	60	2.16677	0.132028	58.8572	3.58633
769	777	VDNPHVCRL	1052.53	4.87244	7	Erlotinib	180	2.36526	0.078859	64.2487	2.14209
769	777	VDNPHVCRL	1052.53	4.87444	7	Erlotinib	600	2.7274	0.092881	74.0858	2.52297
769	777	VDNPHVCRL	1052.53	4.86503	7	No Drug	0	0	0	0	0
769	777	VDNPHVCRL	1052.53	4.86171	7	No Drug	10	2.12457	0.0539615	57.7108	1.46578
769	777	VDNPHVCRL	1052.53	4.93912	7	No Drug	60	2.59743	0.143877	70.5552	3.9082
769	777	VDNPHVCRL	1052.53	4.95182	7	No Drug	180	2.90019	0.135183	78.7794	3.67204
769	777	VDNPHVCRL	1052.53	4.86432	7	No Drug	600	3.41288	0.05757	92.7058	1.5638
769	777	VDNPHVCRL	1052.53	4.86196	7	No Drug	Full D	3.68141	0.128849	100	3.49998
770	777	DNPHVCRL	953.462	4.86586	6	Erlotinib	0	0	0	0	0
770	777	DNPHVCRL	953.462	4.8686	6	Erlotinib	10	1.46061	0.17849	43.1139	5.2686
770	777	DNPHVCRL	953.462	4.86909	6	Erlotinib	60	1.90962	0.144513	56.3674	4.26568
770	777	DNPHVCRL	953.462	4.87073	6	Erlotinib	180	2.06104	0.0787465	60.837	2.32441
770	777	DNPHVCRL	953.462	4.87279	6	Erlotinib	600	2.43573	0.094564	71.897	2.7913
770	777	DNPHVCRL	953.462	4.86332	6	No Drug	0	0	0	0	0
770	777	DNPHVCRL	953.462	4.86012	6	No Drug	10	1.87806	0.0654455	55.4359	1.93179
770	777	DNPHVCRL	953.462	4.94498	6	No Drug	60	2.33739	0.131237	68.9943	3.87379
770	777	DNPHVCRL	953.462	4.952	6	No Drug	180	2.57448	0.136833	75.9926	4.03898
770	777	DNPHVCRL	953.462	4.86266	6	No Drug	600	3.05565	0.0609215	90.1956	1.79826
770	777	DNPHVCRL	953.462	4.85952	6	No Drug	Full D	3.38781	0.121229	100	3.57838
778	782	LGICL	518.301	7.29537	4	Erlotinib	0	0	0	0	0
778	782	LGICL	518.301	7.2791	4	Erlotinib	10	0.398128	0.07694	16.0341	3.09865
778	782	LGICL	518.301	7.2875	4	Erlotinib	60	0.523595	0.04445	21.0871	1.79016
778	782	LGICL	518.301	7.28939	4	Erlotinib	180	0.607136	0.035127	24.4516	1.41469
778	782	LGICL	518.301	7.29154	4	Erlotinib	600	0.730927	0.036755	29.4371	1.48026
778	782	LGICL	518.301	7.26547	4	No Drug	0	0	0	0	0
778	782	LGICL	518.301	7.26252	4	No Drug	10	0.529915	0.0346465	21.3416	1.39534
778	782	LGICL	518.301	7.26702	4	No Drug	60	0.668003	0.0306845	26.9029	1.23578
778	782	LGICL	518.301	7.26976	4	No Drug	180	0.754211	0.036174	30.3748	1.45686
778	782	LGICL	518.301	7.26753	4	No Drug	600	1.05571	0.038927	42.5171	1.56773
778	782	LGICL	518.301	7.25894	4	No Drug	Full D	2.48302	0.036752	100	1.48014
782	787	LTSTVQ	648.356	3.65613	5	Erlotinib	0	0	0	0	0
782	787	LTSTVQ	648.356	3.64939	5	Erlotinib	10	0.984312	0.132412	35.9928	4.84185
782	787	LTSTVQ	648.356	3.65991	5	Erlotinib	60	1.33879	0.093515	48.9547	3.41951
782	787	LTSTVQ	648.356	3.65579	5	Erlotinib	180	1.53239	0.09219	56.0339	3.37106
782	787	LTSTVQ	648.356	3.65801	5	Erlotinib	600	1.81246	0.073738	66.2753	2.69634
782	787	LTSTVQ	648.356	3.65313	5	No Drug	0	0	0	0	0
782	787	LTSTVQ	648.356	3.64804	5	No Drug	10	1.39215	0.068151	50.906	2.49204
782	787	LTSTVQ	648.356	3.72941	5	No Drug	60	1.69924	0.067946	62.1352	2.48454
782	787	LTSTVQ	648.356	3.74067	5	No Drug	180	1.81244	0.083961	66.2746	3.07015
782	787	LTSTVQ	648.356	3.6502	5	No Drug	600	2.17034	0.060429	79.3617	2.20967
782	787	LTSTVQ	648.356	3.64879	5	No Drug	Full D	2.73475	0.0788005	100	2.88145
782	788	LTSTVQL	761.44	5.72448	6	Erlotinib	0	0	0	0	0
782	788	LTSTVQL	761.44	5.71982	6	Erlotinib	10	0.868088	0.0741675	25.0532	2.14049
782	788	LTSTVQL	761.44	5.71963	6	Erlotinib	60	1.33592	0.090784	38.5548	2.62004
782	788	LTSTVQL	761.44	5.72146	6	Erlotinib	180	1.62127	0.0792925	46.7902	2.28839
782	788	LTSTVQL	761.44	5.72357	6	Erlotinib	600	1.92843	0.058053	55.6549	1.67542
782	788	LTSTVQL	761.44	5.71529	6	No Drug	0	0	0	0	0
782	788	LTSTVQL	761.44	5.71085	6	No Drug	10	1.59688	0.076695	46.0862	2.21343
782	788	LTSTVQL	761.44	5.80928	6	No Drug	60	1.80948	0.0730525	52.2217	2.10831
782	788	LTSTVQL	761.44	5.80591	6	No Drug	180	1.97186	0.0810615	56.9083	2.33945
782	788	LTSTVQL	761.44	5.71369	6	No Drug	600	2.48964	0.075973	71.8515	2.19259
782	788	LTSTVQL	761.44	5.71202	6	No Drug	Full D	3.46498	0.051195	100	1.4775
783	788	TSTVQL	648.356	5.33475	5	Erlotinib	0	0	0	0	0
783	788	TSTVQL	648.356	5.33257	5	Erlotinib	10	0.592937	0.108044	22.6083	4.11965
783	788	TSTVQL	648.356	5.33401	5	Erlotinib	60	0.907256	0.0683355	34.5931	2.60559
783	788	TSTVQL	648.356	5.33427	5	Erlotinib	180	1.15802	0.0613745	44.1545	2.34017
783	788	TSTVQL	648.356	5.33729	5	Erlotinib	600	1.42725	0.0421545	54.4199	1.60732
783	788	TSTVQL	648.356	5.33021	5	No Drug	0	0	0	0	0
783	788	TSTVQL	648.356	5.32615	5	No Drug	10	0.949426	0.0647565	36.201	2.46912
783	788	TSTVQL	648.356	5.40784	5	No Drug	60	1.29452	0.0332095	49.3591	1.26626
783	788	TSTVQL	648.356	5.41043	5	No Drug	180	1.44355	0.064489	55.0414	2.45892
783	788	TSTVQL	648.356	5.3284	5	No Drug	600	1.93624	0.045198	73.8276	1.72337
783	788	TSTVQL	648.356	5.32407	5	No Drug	Full D	2.62265	0.138609	100	5.28509
790	807	TQLMPFGCLLDYVREHKD	2165.05	2.40825	16	Erlotinib	0	0	0	0	0
790	807	TQLMPFGCLLDYVREHKD	2165.05	2.40935	16	Erlotinib	10	3.96116	0.203085	96.684	4.95691
790	807	TQLMPFGCLLDYVREHKD	2165.05	2.41243	16	Erlotinib	60	4.26066	0.226401	103.994	5.52598
790	807	TQLMPFGCLLDYVREHKD	2165.05	2.41099	16	Erlotinib	180	4.30911	0.200006	105.177	4.88173
790	807	TQLMPFGCLLDYVREHKD	2165.05	2.41128	16	Erlotinib	600	4.40395	0.182408	107.492	4.45221
790	807	TQLMPFGCLLDYVREHKD	2165.05	2.41418	16	No Drug	0	0	0	0	0
790	807	TQLMPFGCLLDYVREHKD	2165.05	2.41324	16	No Drug	10	3.91242	0.237306	95.4944	5.79218
790	807	TQLMPFGCLLDYVREHKD	2165.05	2.49622	16	No Drug	60	4.09913	0.290203	100.052	7.08327
790	807	TQLMPFGCLLDYVREHKD	2165.05	2.49512	16	No Drug	180	4.1626	0.249201	101.601	6.0825
790	807	TQLMPFGCLLDYVREHKD	2165.05	2.40904	16	No Drug	600	4.42706	0.22245	108.056	5.42956
790	807	TQLMPFGCLLDYVREHKD	2165.05	2.40862	16	No Drug	Full D	4.09702	0.324899	100	7.93013
793	798	MPFGCL	667.294	7.67556	4	Erlotinib	0	0	0	0	0
793	798	MPFGCL	667.294	7.66844	4	Erlotinib	10	0.881282	0.168293	35.4718	6.77381
793	798	MPFGCL	667.294	7.68355	4	Erlotinib	60	1.29834	0.201152	52.2587	8.09641
793	798	MPFGCL	667.294	7.68711	4	Erlotinib	180	1.41131	0.0736435	56.8054	2.96417
793	798	MPFGCL	667.294	7.68856	4	Erlotinib	600	1.51056	0.073037	60.8004	2.93975
793	798	MPFGCL	667.294	7.64103	4	No Drug	0	0	0	0	0
793	798	MPFGCL	667.294	7.64647	4	No Drug	10	1.35832	0.083545	54.6727	3.3627
793	798	MPFGCL	667.294	7.64349	4	No Drug	60	1.71417	0.102757	68.9959	4.13599
793	798	MPFGCL	667.294	7.65308	4	No Drug	180	2.15425	0.081852	86.7089	3.29456
793	798	MPFGCL	667.294	7.65313	4	No Drug	600	2.31895	0.0862735	93.3381	3.47253
793	798	MPFGCL	667.294	7.64576	4	No Drug	Full D	2.48446	0.094709	100	3.81206
799	812	LDYVREHKDNIGSQ	1673.82	4.04145	13	Erlotinib	0	0	0	0	0
799	812	LDYVREHKDNIGSQ	1673.82	4.04727	13	Erlotinib	10	2.63925	0.24804	52.695	4.95234
799	812	LDYVREHKDNIGSQ	1673.82	4.04862	13	Erlotinib	60	3.38104	0.197941	67.5055	3.95207
799	812	LDYVREHKDNIGSQ	1673.82	4.0483	13	Erlotinib	180	3.70621	0.146145	73.9979	2.91791
799	812	LDYVREHKDNIGSQ	1673.82	4.0508	13	Erlotinib	600	4.14411	0.146102	82.7409	2.91706
799	812	LDYVREHKDNIGSQ	1673.82	4.0449	13	No Drug	0	0	0	0	0
799	812	LDYVREHKDNIGSQ	1673.82	4.04391	13	No Drug	10	2.8658	0.0856555	57.2183	1.71019
799	812	LDYVREHKDNIGSQ	1673.82	4.11969	13	No Drug	60	3.53369	0.164864	70.5533	3.29166
799	812	LDYVREHKDNIGSQ	1673.82	4.12214	13	No Drug	180	3.91275	0.144103	78.1216	2.87716
799	812	LDYVREHKDNIGSQ	1673.82	4.0434	13	No Drug	600	4.44002	0.0934415	88.6491	1.86564
799	812	LDYVREHKDNIGSQ	1673.82	4.042	13	No Drug	Full D	5.00854	0.187114	100	3.73589
799	816	LDYVREHKDNIGSQYLLN	2177.1	5.41519	17	Erlotinib	0	0	0	0	0
799	816	LDYVREHKDNIGSQYLLN	2177.1	5.41348	17	Erlotinib	10	3.30124	0.291619	44.4965	3.93066
799	816	LDYVREHKDNIGSQYLLN	2177.1	5.41355	17	Erlotinib	60	4.47845	0.293096	60.3639	3.95057
799	816	LDYVREHKDNIGSQYLLN	2177.1	5.41554	17	Erlotinib	180	5.09638	0.223107	68.6928	3.0072
799	816	LDYVREHKDNIGSQYLLN	2177.1	5.41654	17	Erlotinib	600	5.75943	0.198657	77.6299	2.67764
799	816	LDYVREHKDNIGSQYLLN	2177.1	5.41028	17	No Drug	0	0	0	0	0
799	816	LDYVREHKDNIGSQYLLN	2177.1	5.40498	17	No Drug	10	3.69475	0.123535	49.8006	1.6651
799	816	LDYVREHKDNIGSQYLLN	2177.1	5.48869	17	No Drug	60	4.74825	0.169247	64.0005	2.28124
799	816	LDYVREHKDNIGSQYLLN	2177.1	5.49374	17	No Drug	180	5.40897	0.167762	72.9061	2.26122
799	816	LDYVREHKDNIGSQYLLN	2177.1	5.4067	17	No Drug	600	6.20425	0.245142	83.6256	3.30421
799	816	LDYVREHKDNIGSQYLLN	2177.1	5.4036	17	No Drug	Full D	7.41909	0.313196	100	4.22148
799	817	LDYVREHKDNIGSQYLLNW	2363.18	6.69632	18	Erlotinib	0	0	0	0	0
799	817	LDYVREHKDNIGSQYLLNW	2363.18	6.69814	18	Erlotinib	10	3.28184	0.226675	40.1381	2.77231
799	817	LDYVREHKDNIGSQYLLNW	2363.18	6.69877	18	Erlotinib	60	4.52805	0.221308	55.3796	2.70668
799	817	LDYVREHKDNIGSQYLLNW	2363.18	6.70082	18	Erlotinib	180	5.22719	0.208658	63.9304	2.55196
799	817	LDYVREHKDNIGSQYLLNW	2363.18	6.70109	18	Erlotinib	600	5.86275	0.2443	71.7036	2.98787
799	817	LDYVREHKDNIGSQYLLNW	2363.18	6.68442	18	No Drug	0	0	0	0	0
799	817	LDYVREHKDNIGSQYLLNW	2363.18	6.68264	18	No Drug	10	3.61694	0.163129	44.2364	1.99513
799	817	LDYVREHKDNIGSQYLLNW	2363.18	6.73264	18	No Drug	60	4.85262	0.201365	59.3493	2.46277
799	817	LDYVREHKDNIGSQYLLNW	2363.18	6.74105	18	No Drug	180	5.56674	0.145035	68.0832	1.77384
799	817	LDYVREHKDNIGSQYLLNW	2363.18	6.68647	18	No Drug	600	6.26437	0.170071	76.6155	2.08002
799	817	LDYVREHKDNIGSQYLLNW	2363.18	6.68317	18	No Drug	Full D	8.17637	0.182285	100	2.22941
800	812	DYVREHKDNIGSQ	1560.74	3.66513	12	Erlotinib	0	0	0	0	0
800	812	DYVREHKDNIGSQ	1560.74	3.6745	12	Erlotinib	10	2.62527	0.303679	49.7954	5.76009
800	812	DYVREHKDNIGSQ	1560.74	3.67682	12	Erlotinib	60	3.37729	0.253381	64.0595	4.80606
800	812	DYVREHKDNIGSQ	1560.74	3.67487	12	Erlotinib	180	3.58777	0.209853	68.0518	3.98043
800	812	DYVREHKDNIGSQ	1560.74	3.67582	12	Erlotinib	600	4.01615	0.230676	76.1772	4.3754
800	812	DYVREHKDNIGSQ	1560.74	3.67572	12	No Drug	0	0	0	0	0
800	812	DYVREHKDNIGSQ	1560.74	3.67016	12	No Drug	10	2.9279	0.0598925	55.5355	1.13602
800	812	DYVREHKDNIGSQ	1560.74	3.77271	12	No Drug	60	3.42363	0.132538	64.9384	2.51394
800	812	DYVREHKDNIGSQ	1560.74	3.77263	12	No Drug	180	3.83715	0.116916	72.782	2.21762
800	812	DYVREHKDNIGSQ	1560.74	3.66982	12	No Drug	600	4.38554	0.082209	83.1836	1.55932
800	812	DYVREHKDNIGSQ	1560.74	3.66915	12	No Drug	Full D	5.27211	0.164649	100	3.12302
800	815	DYVREHKDNIGSQYLL	1949.97	5.28385	15	Erlotinib	0	0	0	0	0
800	815	DYVREHKDNIGSQYLL	1949.97	5.28497	15	Erlotinib	10	2.92376	0.348023	46.891	5.58157
800	815	DYVREHKDNIGSQYLL	1949.97	5.28751	15	Erlotinib	60	3.81014	0.249832	61.1066	4.00678
800	815	DYVREHKDNIGSQYLL	1949.97	5.28637	15	Erlotinib	180	4.32174	0.18913	69.3116	3.03324
800	815	DYVREHKDNIGSQYLL	1949.97	5.28877	15	Erlotinib	600	4.83517	0.238782	77.546	3.82956
800	815	DYVREHKDNIGSQYLL	1949.97	5.28429	15	No Drug	0	0	0	0	0
800	815	DYVREHKDNIGSQYLL	1949.97	5.27782	15	No Drug	10	3.16723	0.309426	50.7958	4.96255
800	815	DYVREHKDNIGSQYLL	1949.97	5.38722	15	No Drug	60	4.13114	0.101323	66.2549	1.62501
800	815	DYVREHKDNIGSQYLL	1949.97	5.3892	15	No Drug	180	4.74258	0.140519	76.0611	2.25363
800	815	DYVREHKDNIGSQYLL	1949.97	5.27825	15	No Drug	600	5.31683	0.164214	85.2709	2.63364
800	815	DYVREHKDNIGSQYLL	1949.97	5.27561	15	No Drug	Full D	6.23523	0.160014	100	2.56628
815	820	LNWCVQ	762.36	6.60346	5	Erlotinib	0	0	0	0	0
815	820	LNWCVQ	762.36	6.60828	5	Erlotinib	10	0.289741	0.0975195	9.99671	3.36464
815	820	LNWCVQ	762.36	6.60993	5	Erlotinib	60	0.435221	0.091762	15.0161	3.166
815	820	LNWCVQ	762.36	6.61139	5	Erlotinib	180	0.917037	0.0664125	31.6399	2.29138
815	820	LNWCVQ	762.36	6.61349	5	Erlotinib	600	1.23974	0.0598475	42.7739	2.06487
815	820	LNWCVQ	762.36	6.60095	5	No Drug	0	0	0	0	0
815	820	LNWCVQ	762.36	6.5987	5	No Drug	10	0.30775	0.085349	10.6181	2.94473
815	820	LNWCVQ	762.36	6.69796	5	No Drug	60	0.883589	0.0701795	30.4858	2.42135
815	820	LNWCVQ	762.36	6.70493	5	No Drug	180	1.10619	0.076229	38.166	2.63007
815	820	LNWCVQ	762.36	6.60231	5	No Drug	600	1.52531	0.05393	52.6265	1.86071
815	820	LNWCVQ	762.36	6.59947	5	No Drug	Full D	2.89836	0.112579	100	3.88425
821	827	IAKGMNY	796.402	4.50412	6	Erlotinib	0	0	0	0	0
821	827	IAKGMNY	796.402	4.51361	6	Erlotinib	10	1.43253	0.161288	44.9247	5.05806
821	827	IAKGMNY	796.402	4.51468	6	Erlotinib	60	1.66841	0.0758385	52.322	2.37833
821	827	IAKGMNY	796.402	4.51613	6	Erlotinib	180	1.71295	0.071503	53.7191	2.24237
821	827	IAKGMNY	796.402	4.51718	6	Erlotinib	600	1.8655	0.0789495	58.5031	2.4759
821	827	IAKGMNY	796.402	4.5105	6	No Drug	0	0	0	0	0
821	827	IAKGMNY	796.402	4.50676	6	No Drug	10	1.63033	0.036816	51.1279	1.15457
821	827	IAKGMNY	796.402	4.62097	6	No Drug	60	1.93055	0.0892095	60.5429	2.79765
821	827	IAKGMNY	796.402	4.62696	6	No Drug	180	2.02196	0.110035	63.4096	3.45075
821	827	IAKGMNY	796.402	4.51015	6	No Drug	600	2.2511	0.0710465	70.5955	2.22805
821	827	IAKGMNY	796.402	4.5094	6	No Drug	Full D	3.18872	0.165128	100	5.1785
859	865	AKLLGAE	701.419	4.61706	6	Erlotinib	0	0	0	0	0
859	865	AKLLGAE	701.419	4.61237	6	Erlotinib	10	2.33037	0.173132	66.2182	4.91962
859	865	AKLLGAE	701.419	4.6138	6	Erlotinib	60	2.8025	0.18927	79.6341	5.37817
859	865	AKLLGAE	701.419	4.61274	6	Erlotinib	180	2.86691	0.170289	81.4641	4.8388
859	865	AKLLGAE	701.419	4.6152	6	Erlotinib	600	3.13515	0.132261	89.0863	3.75823
859	865	AKLLGAE	701.419	4.61021	6	No Drug	0	0	0	0	0
859	865	AKLLGAE	701.419	4.6026	6	No Drug	10	3.09859	0.059956	88.0474	1.70367
859	865	AKLLGAE	701.419	4.72458	6	No Drug	60	3.03064	0.128947	86.1166	3.66407
859	865	AKLLGAE	701.419	4.72407	6	No Drug	180	3.24741	0.176982	92.2763	5.029
859	865	AKLLGAE	701.419	4.60611	6	No Drug	600	3.35882	0.0846105	95.442	2.40424
859	865	AKLLGAE	701.419	4.60518	6	No Drug	Full D	3.51923	0.0557165	100	1.5832
859	866	AKLLGAEE	830.462	4.71143	7	Erlotinib	0	0	0	0	0
859	866	AKLLGAEE	830.462	4.70879	7	Erlotinib	10	2.85103	0.175962	70.8652	4.37371
859	866	AKLLGAEE	830.462	4.70976	7	Erlotinib	60	3.27335	0.196849	81.3622	4.89288
859	866	AKLLGAEE	830.462	4.71046	7	Erlotinib	180	3.32308	0.150755	82.5985	3.74716
859	866	AKLLGAEE	830.462	4.71228	7	Erlotinib	600	3.52733	0.123435	87.6752	3.0681
859	866	AKLLGAEE	830.462	4.70743	7	No Drug	0	0	0	0	0
859	866	AKLLGAEE	830.462	4.69861	7	No Drug	10	3.52697	0.130893	87.6664	3.25349
859	866	AKLLGAEE	830.462	4.80161	7	No Drug	60	3.75087	0.194461	93.2317	4.83352
859	866	AKLLGAEE	830.462	4.79794	7	No Drug	180	3.76765	0.125865	93.6487	3.1285
859	866	AKLLGAEE	830.462	4.70363	7	No Drug	600	3.93198	0.117393	97.7334	2.91793
859	866	AKLLGAEE	830.462	4.70209	7	No Drug	Full D	4.02318	0.089895	100	2.23443
859	883	AKLLGAEEKEYHAEGGKVPIKWMAL	2768.48	5.92988	23	Erlotinib	0	0	0	0	0
859	883	AKLLGAEEKEYHAEGGKVPIKWMAL	2768.48	5.92298	23	Erlotinib	10	8.70759	0.494612	69.8334	3.96671
859	883	AKLLGAEEKEYHAEGGKVPIKWMAL	2768.48	5.92383	23	Erlotinib	60	9.70438	0.377821	77.8275	3.03006
859	883	AKLLGAEEKEYHAEGGKVPIKWMAL	2768.48	5.92531	23	Erlotinib	180	9.94427	0.28011	79.7514	2.24643
859	883	AKLLGAEEKEYHAEGGKVPIKWMAL	2768.48	5.92666	23	Erlotinib	600	10.438	0.250968	83.7108	2.01272
859	883	AKLLGAEEKEYHAEGGKVPIKWMAL	2768.48	5.92095	23	No Drug	0	0	0	0	0
859	883	AKLLGAEEKEYHAEGGKVPIKWMAL	2768.48	5.91256	23	No Drug	10	9.56636	0.235981	76.7206	1.89252
859	883	AKLLGAEEKEYHAEGGKVPIKWMAL	2768.48	5.98764	23	No Drug	60	10.0475	0.543028	80.5796	4.35499
859	883	AKLLGAEEKEYHAEGGKVPIKWMAL	2768.48	5.99668	23	No Drug	180	10.3563	0.434065	83.0557	3.48113
859	883	AKLLGAEEKEYHAEGGKVPIKWMAL	2768.48	5.91435	23	No Drug	600	11.0809	0.18082	88.8671	1.45014
859	883	AKLLGAEEKEYHAEGGKVPIKWMAL	2768.48	5.91256	23	No Drug	Full D	12.4691	0.277938	100	2.22901
862	883	LGAEEKEYHAEGGKVPIKWMAL	2456.26	6.0621	20	Erlotinib	0	0	0	0	0
862	883	LGAEEKEYHAEGGKVPIKWMAL	2456.26	6.05918	20	Erlotinib	10	6.44643	0.436039	65.4965	4.43021
862	883	LGAEEKEYHAEGGKVPIKWMAL	2456.26	6.05968	20	Erlotinib	60	7.25125	0.388232	73.6735	3.94448
862	883	LGAEEKEYHAEGGKVPIKWMAL	2456.26	6.06025	20	Erlotinib	180	7.43372	0.329933	75.5275	3.35216
862	883	LGAEEKEYHAEGGKVPIKWMAL	2456.26	6.06175	20	Erlotinib	600	7.80153	0.312637	79.2645	3.17643
862	883	LGAEEKEYHAEGGKVPIKWMAL	2456.26	6.05214	20	No Drug	0	0	0	0	0
862	883	LGAEEKEYHAEGGKVPIKWMAL	2456.26	6.04563	20	No Drug	10	7.16759	0.170652	72.8236	1.73384
862	883	LGAEEKEYHAEGGKVPIKWMAL	2456.26	6.04888	20	No Drug	60	7.75686	0.0882535	78.8107	0.896666
862	883	LGAEEKEYHAEGGKVPIKWMAL	2456.26	6.04894	20	No Drug	180	8.03599	0.10407	81.6466	1.05736
862	883	LGAEEKEYHAEGGKVPIKWMAL	2456.26	6.04867	20	No Drug	600	8.43055	0.132932	85.6554	1.3506
862	883	LGAEEKEYHAEGGKVPIKWMAL	2456.26	6.04494	20	No Drug	Full D	9.8424	0.174001	100	1.76787
869	883	YHAEGGKVPIKWMAL	1699.9	6.24227	13	Erlotinib	0	0	0	0	0
869	883	YHAEGGKVPIKWMAL	1699.9	6.23892	13	Erlotinib	10	3.21627	0.300059	51.8694	4.83911
869	883	YHAEGGKVPIKWMAL	1699.9	6.23919	13	Erlotinib	60	3.73923	0.234801	60.3031	3.78668
869	883	YHAEGGKVPIKWMAL	1699.9	6.24221	13	Erlotinib	180	3.86953	0.237897	62.4046	3.83659
869	883	YHAEGGKVPIKWMAL	1699.9	6.24283	13	Erlotinib	600	4.11286	0.237008	66.3288	3.82227
869	883	YHAEGGKVPIKWMAL	1699.9	6.23211	13	No Drug	0	0	0	0	0
869	883	YHAEGGKVPIKWMAL	1699.9	6.22592	13	No Drug	10	3.69727	0.089221	59.6264	1.43888
869	883	YHAEGGKVPIKWMAL	1699.9	6.32214	13	No Drug	60	4.02273	0.209515	64.8752	3.37888
869	883	YHAEGGKVPIKWMAL	1699.9	6.33623	13	No Drug	180	4.11125	0.403838	66.3028	6.51277
869	883	YHAEGGKVPIKWMAL	1699.9	6.22944	13	No Drug	600	4.61611	0.116397	74.4447	1.87716
869	883	YHAEGGKVPIKWMAL	1699.9	6.2256	13	No Drug	Full D	6.20072	0.146029	100	2.35502
884	897	ESILHRIYTHQSDV	1697.86	5.56153	13	Erlotinib	0	0	0	0	0
884	897	ESILHRIYTHQSDV	1697.86	5.56526	13	Erlotinib	10	1.70358	0.322205	24.5089	4.63547
884	897	ESILHRIYTHQSDV	1697.86	5.56033	13	Erlotinib	60	2.39036	0.154865	34.3895	2.228
884	897	ESILHRIYTHQSDV	1697.86	5.56002	13	Erlotinib	180	2.77622	0.149659	39.9406	2.1531
884	897	ESILHRIYTHQSDV	1697.86	5.55813	13	Erlotinib	600	3.40353	0.128798	48.9657	1.85299
884	897	ESILHRIYTHQSDV	1697.86	5.56411	13	No Drug	0	0	0	0	0
884	897	ESILHRIYTHQSDV	1697.86	5.55331	13	No Drug	10	2.28891	0.093005	32.9299	1.33804
884	897	ESILHRIYTHQSDV	1697.86	5.65458	13	No Drug	60	3.09558	0.211063	44.5353	3.0365
884	897	ESILHRIYTHQSDV	1697.86	5.66203	13	No Drug	180	3.39714	0.134223	48.8736	1.93104
884	897	ESILHRIYTHQSDV	1697.86	5.54267	13	No Drug	600	4.44745	0.126524	63.9842	1.82026
884	897	ESILHRIYTHQSDV	1697.86	5.52526	13	No Drug	Full D	6.95086	0.10182	100	1.46486
884	899	ESILHRIYTHQSDVWS	1970.97	6.20353	15	Erlotinib	0	0	0	0	0
884	899	ESILHRIYTHQSDVWS	1970.97	6.20403	15	Erlotinib	10	2.0022	0.570319	23.994	6.83459
884	899	ESILHRIYTHQSDVWS	1970.97	6.20036	15	Erlotinib	60	2.8662	0.42911	34.348	5.14238
884	899	ESILHRIYTHQSDVWS	1970.97	6.20182	15	Erlotinib	180	3.25733	0.38671	39.0352	4.63426
884	899	ESILHRIYTHQSDVWS	1970.97	6.19901	15	Erlotinib	600	3.96934	0.419778	47.5678	5.03054
884	899	ESILHRIYTHQSDVWS	1970.97	6.20449	15	No Drug	0	0	0	0	0
884	899	ESILHRIYTHQSDVWS	1970.97	6.19185	15	No Drug	10	2.74893	0.094965	32.9426	1.13804
884	899	ESILHRIYTHQSDVWS	1970.97	6.28877	15	No Drug	60	3.69979	0.293352	44.3375	3.51547
884	899	ESILHRIYTHQSDVWS	1970.97	6.29565	15	No Drug	180	4.17703	0.285421	50.0567	3.42044
884	899	ESILHRIYTHQSDVWS	1970.97	6.18299	15	No Drug	600	5.21668	0.179373	62.5157	2.14957
884	899	ESILHRIYTHQSDVWS	1970.97	6.16604	15	No Drug	Full D	8.34459	0.12169	100	1.45831
898	903	WSYGVT	712.33	5.97207	5	Erlotinib	0	0	0	0	0
898	903	WSYGVT	712.33	5.9815	5	Erlotinib	10	0.215853	0.057365	7.55049	2.00661
898	903	WSYGVT	712.33	5.98223	5	Erlotinib	60	0.360362	0.06874	12.6054	2.40451
898	903	WSYGVT	712.33	5.98426	5	Erlotinib	180	0.427017	0.0557865	14.937	1.9514
898	903	WSYGVT	712.33	5.98686	5	Erlotinib	600	0.4987	0.0509895	17.4444	1.7836
898	903	WSYGVT	712.33	5.97662	5	No Drug	0	0	0	0	0
898	903	WSYGVT	712.33	5.97487	5	No Drug	10	0.370324	0.0251925	12.9538	0.881228
898	903	WSYGVT	712.33	6.0478	5	No Drug	60	0.537741	0.0391775	18.8101	1.37042
898	903	WSYGVT	712.33	6.05194	5	No Drug	180	0.637755	0.113759	22.3085	3.97926
898	903	WSYGVT	712.33	5.97834	5	No Drug	600	0.984243	0.102034	34.4286	3.56912
898	903	WSYGVT	712.33	5.9748	5	No Drug	Full D	2.8588	0.117729	100	4.11811
902	907	VTVWEL	746.408	7.7917	5	Erlotinib	0	0	0	0	0
902	907	VTVWEL	746.408	7.78024	5	Erlotinib	10	0.01695	0.10206	0.52265	3.14702
902	907	VTVWEL	746.408	7.79925	5	Erlotinib	60	0.0747585	0.12902	2.30517	3.97833
902	907	VTVWEL	746.408	7.80299	5	Erlotinib	180	0.118623	0.098359	3.65774	3.03288
902	907	VTVWEL	746.408	7.80618	5	Erlotinib	600	0.15662	0.106708	4.82935	3.29032
902	907	VTVWEL	746.408	7.75923	5	No Drug	0	0	0	0	0
902	907	VTVWEL	746.408	7.75712	5	No Drug	10	0.144933	0.065217	4.46898	2.01096
902	907	VTVWEL	746.408	7.75939	5	No Drug	60	0.275006	0.063717	8.47975	1.9647
902	907	VTVWEL	746.408	7.76549	5	No Drug	180	0.417322	0.217845	12.8681	6.71721
902	907	VTVWEL	746.408	7.76358	5	No Drug	600	0.560366	0.128267	17.2788	3.95509
902	907	VTVWEL	746.408	7.75385	5	No Drug	Full D	3.24309	0.042151	100	1.29972
904	909	VWELMT	778.38	7.2848	5	Erlotinib	0	0	0	0	0
904	909	VWELMT	778.38	7.28307	5	Erlotinib	10	0.236903	0.129763	8.13663	4.45681
904	909	VWELMT	778.38	7.29118	5	Erlotinib	60	0.353615	0.100566	12.1452	3.45401
904	909	VWELMT	778.38	7.29009	5	Erlotinib	180	0.443689	0.05197	15.2389	1.78496
904	909	VWELMT	778.38	7.29622	5	Erlotinib	600	0.523026	0.074746	17.9638	2.56722
904	909	VWELMT	778.38	7.26909	5	No Drug	0	0	0	0	0
904	909	VWELMT	778.38	7.26781	5	No Drug	10	0.360341	0.0470535	12.3762	1.61609
904	909	VWELMT	778.38	7.36303	5	No Drug	60	0.522066	0.0603895	17.9308	2.07413
904	909	VWELMT	778.38	7.27415	5	No Drug	180	0.672426	0.121161	23.0951	4.16138
904	909	VWELMT	778.38	7.2734	5	No Drug	600	0.804947	0.0443975	27.6466	1.52487
904	909	VWELMT	778.38	7.26714	5	No Drug	Full D	2.91156	0.031705	100	1.08894
907	924	LMTFGSKPYDGIPASEIS	1912.94	6.27662	15	Erlotinib	0	0	0	0	0
907	924	LMTFGSKPYDGIPASEIS	1912.94	6.27265	15	Erlotinib	10	5.34026	0.459134	63.9807	5.5008
907	924	LMTFGSKPYDGIPASEIS	1912.94	6.2721	15	Erlotinib	60	6.1753	0.269992	73.9852	3.23473
907	924	LMTFGSKPYDGIPASEIS	1912.94	6.27537	15	Erlotinib	180	6.52977	0.235223	78.232	2.81816
907	924	LMTFGSKPYDGIPASEIS	1912.94	6.27664	15	Erlotinib	600	7.05493	0.241474	84.5238	2.89306
907	924	LMTFGSKPYDGIPASEIS	1912.94	6.2668	15	No Drug	0	0	0	0	0
907	924	LMTFGSKPYDGIPASEIS	1912.94	6.26148	15	No Drug	10	5.74689	0.167953	68.8525	2.01222
907	924	LMTFGSKPYDGIPASEIS	1912.94	6.3489	15	No Drug	60	6.43366	0.190651	77.0806	2.28416
907	924	LMTFGSKPYDGIPASEIS	1912.94	6.35466	15	No Drug	180	6.80118	0.15684	81.4838	1.87908
907	924	LMTFGSKPYDGIPASEIS	1912.94	6.26499	15	No Drug	600	7.36033	0.188599	88.1827	2.25957
907	924	LMTFGSKPYDGIPASEIS	1912.94	6.26284	15	No Drug	Full D	8.34667	0.206593	100	2.47515
908	924	MTFGSKPYDGIPASEIS	1799.85	5.92647	14	Erlotinib	0	0	0	0	0
908	924	MTFGSKPYDGIPASEIS	1799.85	5.92383	14	Erlotinib	10	5.42702	0.220914	67.308	2.73986
908	924	MTFGSKPYDGIPASEIS	1799.85	5.9237	14	Erlotinib	60	6.06537	0.308662	75.2252	3.82815
908	924	MTFGSKPYDGIPASEIS	1799.85	5.92542	14	Erlotinib	180	6.20175	0.189962	76.9166	2.35599
908	924	MTFGSKPYDGIPASEIS	1799.85	5.92738	14	Erlotinib	600	6.65257	0.171138	82.5079	2.12252
908	924	MTFGSKPYDGIPASEIS	1799.85	5.9208	14	No Drug	0	0	0	0	0
908	924	MTFGSKPYDGIPASEIS	1799.85	5.91486	14	No Drug	10	5.76323	0.164291	71.4779	2.0376
908	924	MTFGSKPYDGIPASEIS	1799.85	6.00426	14	No Drug	60	6.42869	0.188391	79.7313	2.33651
908	924	MTFGSKPYDGIPASEIS	1799.85	6.00877	14	No Drug	180	6.71695	0.150009	83.3063	1.86047
908	924	MTFGSKPYDGIPASEIS	1799.85	5.91667	14	No Drug	600	7.21028	0.0842305	89.4247	1.04466
908	924	MTFGSKPYDGIPASEIS	1799.85	5.91708	14	No Drug	Full D	8.06295	0.133242	100	1.65252
910	922	FGSKPYDGIPASE	1367.65	5.07125	10	Erlotinib	0	0	0	0	0
910	922	FGSKPYDGIPASE	1367.65	5.10034	10	Erlotinib	10	3.74728	0.272773	67.8001	4.93533
910	922	FGSKPYDGIPASE	1367.65	5.10288	10	Erlotinib	60	4.13705	0.250883	74.8523	4.53927
910	922	FGSKPYDGIPASE	1367.65	5.10409	10	Erlotinib	180	4.18484	0.169861	75.7171	3.07332
910	922	FGSKPYDGIPASE	1367.65	5.10584	10	Erlotinib	600	4.6715	0.148199	84.5223	2.68138
910	922	FGSKPYDGIPASE	1367.65	5.07103	10	No Drug	0	0	0	0	0
910	922	FGSKPYDGIPASE	1367.65	5.06726	10	No Drug	10	4.04743	0.0783415	73.2309	1.41745
910	922	FGSKPYDGIPASE	1367.65	5.16534	10	No Drug	60	4.34258	0.222929	78.571	4.03349
910	922	FGSKPYDGIPASE	1367.65	5.17579	10	No Drug	180	4.51343	0.267126	81.6623	4.83316
910	922	FGSKPYDGIPASE	1367.65	5.06939	10	No Drug	600	5.0456	0.107861	91.2909	1.95156
910	922	FGSKPYDGIPASE	1367.65	5.06778	10	No Drug	Full D	5.52695	0.131039	100	2.37091
923	927	ISSIL	532.334	6.2296	4	Erlotinib	0	0	0	0	0
923	927	ISSIL	532.334	6.22447	4	Erlotinib	10	1.32515	0.12605	64.4796	6.13338
923	927	ISSIL	532.334	6.22436	4	Erlotinib	60	1.57477	0.084947	76.6256	4.13338
923	927	ISSIL	532.334	6.22621	4	Erlotinib	180	1.59536	0.0449835	77.6276	2.18882
923	927	ISSIL	532.334	6.22845	4	Erlotinib	600	1.61685	0.0393365	78.6733	1.91405
923	927	ISSIL	532.334	6.21893	4	No Drug	0	0	0	0	0
923	927	ISSIL	532.334	6.21323	4	No Drug	10	1.38499	0.068914	67.3913	3.35324
923	927	ISSIL	532.334	6.29816	4	No Drug	60	1.59889	0.069959	77.7993	3.40409
923	927	ISSIL	532.334	6.30098	4	No Drug	180	1.70825	0.05341	83.1206	2.59884
923	927	ISSIL	532.334	6.21722	4	No Drug	600	1.73937	0.0322945	84.6346	1.5714
923	927	ISSIL	532.334	6.21518	4	No Drug	Full D	2.05515	0.0460585	100	2.24113
923	940	ISSILEKGERLPQPPICT	1981.08	5.80352	14	Erlotinib	0	0	0	0	0
923	940	ISSILEKGERLPQPPICT	1981.08	5.79214	14	Erlotinib	10	4.184	0.331686	49.1249	3.89437
923	940	ISSILEKGERLPQPPICT	1981.08	5.79153	14	Erlotinib	60	5.06648	0.198278	59.4862	2.32801
923	940	ISSILEKGERLPQPPICT	1981.08	5.79309	14	Erlotinib	180	5.42684	0.135626	63.7173	1.5924
923	940	ISSILEKGERLPQPPICT	1981.08	5.79546	14	Erlotinib	600	5.9392	0.116899	69.7329	1.37253
923	940	ISSILEKGERLPQPPICT	1981.08	5.78849	14	No Drug	0	0	0	0	0
923	940	ISSILEKGERLPQPPICT	1981.08	5.78074	14	No Drug	10	4.66758	0.135205	54.8026	1.58746
923	940	ISSILEKGERLPQPPICT	1981.08	5.87131	14	No Drug	60	5.56173	0.150865	65.301	1.77133
923	940	ISSILEKGERLPQPPICT	1981.08	5.78452	14	No Drug	180	6.12493	0.091783	71.9136	1.07764
923	940	ISSILEKGERLPQPPICT	1981.08	5.78266	14	No Drug	600	6.67725	0.112633	78.3984	1.32244
923	940	ISSILEKGERLPQPPICT	1981.08	5.77989	14	No Drug	Full D	8.51707	0.18539	100	2.17669
925	940	SILEKGERLPQPPICT	1780.96	5.57935	12	Erlotinib	0	0	0	0	0
925	940	SILEKGERLPQPPICT	1780.96	5.57206	12	Erlotinib	10	3.68709	0.356734	53.5538	5.18145
925	940	SILEKGERLPQPPICT	1780.96	5.5692	12	Erlotinib	60	4.41071	0.204972	64.0641	2.97714
925	940	SILEKGERLPQPPICT	1780.96	5.57012	12	Erlotinib	180	4.79282	0.183042	69.6141	2.65863
925	940	SILEKGERLPQPPICT	1780.96	5.57159	12	Erlotinib	600	5.27465	0.178692	76.6125	2.59544
925	940	SILEKGERLPQPPICT	1780.96	5.56694	12	No Drug	0	0	0	0	0
925	940	SILEKGERLPQPPICT	1780.96	5.55921	12	No Drug	10	4.22136	0.148751	61.3139	2.16055
925	940	SILEKGERLPQPPICT	1780.96	5.64203	12	No Drug	60	5.0123	0.106178	72.802	1.5422
925	940	SILEKGERLPQPPICT	1780.96	5.64674	12	No Drug	180	5.45609	0.100452	79.2479	1.45903
925	940	SILEKGERLPQPPICT	1780.96	5.56046	12	No Drug	600	6.0698	0.138432	88.1618	2.01068
925	940	SILEKGERLPQPPICT	1780.96	5.55851	12	No Drug	Full D	6.88484	0.499471	100	7.25465
926	940	ILEKGERLPQPPICT	1693.93	5.33514	11	Erlotinib	0	0	0	0	0
926	940	ILEKGERLPQPPICT	1693.93	5.32615	11	Erlotinib	10	3.03769	0.360194	46.2954	5.48948
926	940	ILEKGERLPQPPICT	1693.93	5.32857	11	Erlotinib	60	3.7235	0.26232	56.7474	3.99783
926	940	ILEKGERLPQPPICT	1693.93	5.32644	11	Erlotinib	180	4.02705	0.125137	61.3736	1.90714
926	940	ILEKGERLPQPPICT	1693.93	5.32815	11	Erlotinib	600	4.47936	0.134514	68.2669	2.05004
926	940	ILEKGERLPQPPICT	1693.93	5.32392	11	No Drug	0	0	0	0	0
926	940	ILEKGERLPQPPICT	1693.93	5.31585	11	No Drug	10	3.57806	0.097644	54.5307	1.48813
926	940	ILEKGERLPQPPICT	1693.93	5.40641	11	No Drug	60	4.12608	0.227897	62.8828	3.47322
926	940	ILEKGERLPQPPICT	1693.93	5.36265	11	No Drug	180	4.6001	0.172236	70.1069	2.62493
926	940	ILEKGERLPQPPICT	1693.93	5.31681	11	No Drug	600	5.12185	0.108124	78.0586	1.64784
926	940	ILEKGERLPQPPICT	1693.93	5.314	11	No Drug	Full D	6.56154	0.229435	100	3.49667
928	940	EKGERLPQPPICT	1467.76	5.07212	9	Erlotinib	0	0	0	0	0
928	940	EKGERLPQPPICT	1467.76	5.06697	9	Erlotinib	10	2.49061	0.330352	46.5586	6.17547
928	940	EKGERLPQPPICT	1467.76	5.06769	9	Erlotinib	60	3.04165	0.275005	56.8594	5.14084
928	940	EKGERLPQPPICT	1467.76	5.0669	9	Erlotinib	180	3.1972	0.217824	59.7673	4.07192
928	940	EKGERLPQPPICT	1467.76	5.0695	9	Erlotinib	600	3.59216	0.146062	67.1505	2.73044
928	940	EKGERLPQPPICT	1467.76	5.06136	9	No Drug	0	0	0	0	0
928	940	EKGERLPQPPICT	1467.76	5.05684	9	No Drug	10	2.83485	0.126867	52.9936	2.3716
928	940	EKGERLPQPPICT	1467.76	5.14878	9	No Drug	60	3.31542	0.201626	61.9772	3.76911
928	940	EKGERLPQPPICT	1467.76	5.14768	9	No Drug	180	3.59824	0.147048	67.2641	2.74887
928	940	EKGERLPQPPICT	1467.76	5.05771	9	No Drug	600	4.02633	0.14261	75.2667	2.6659
928	940	EKGERLPQPPICT	1467.76	5.05458	9	No Drug	Full D	5.34942	0.107038	100	2.00093
941	945	IDVYM	640.301	6.35001	4	Erlotinib	0	0	0	0	0
941	945	IDVYM	640.301	6.35372	4	Erlotinib	10	0.0298135	0.0474925	1.32444	2.10982
941	945	IDVYM	640.301	6.35419	4	Erlotinib	60	0.0894915	0.0388155	3.97559	1.72435
941	945	IDVYM	640.301	6.35673	4	Erlotinib	180	0.130717	0.0339175	5.80703	1.50676
941	945	IDVYM	640.301	6.35963	4	Erlotinib	600	0.18943	0.031482	8.41527	1.39856
941	945	IDVYM	640.301	6.34725	4	No Drug	0	0	0	0	0
941	945	IDVYM	640.301	6.34523	4	No Drug	10	0.073625	0.0119265	3.27074	0.529826
941	945	IDVYM	640.301	6.43675	4	No Drug	60	0.183086	0.032946	8.13344	1.4636
941	945	IDVYM	640.301	6.44264	4	No Drug	180	0.247306	0.042028	10.9864	1.86706
941	945	IDVYM	640.301	6.34913	4	No Drug	600	0.388757	0.0516595	17.2702	2.29494
941	945	IDVYM	640.301	6.34517	4	No Drug	Full D	2.25102	0.018264	100	0.811365
946	951	IMVKCW	779.394	6.39092	5	Erlotinib	0	0	0	0	0
946	951	IMVKCW	779.394	6.39528	5	Erlotinib	10	0.123353	0.0701225	3.93986	2.2397
946	951	IMVKCW	779.394	6.39623	5	Erlotinib	60	0.208417	0.099868	6.65678	3.18977
946	951	IMVKCW	779.394	6.39811	5	Erlotinib	180	0.255103	0.0858735	8.14794	2.74278
946	951	IMVKCW	779.394	6.40033	5	Erlotinib	600	0.306786	0.077573	9.7987	2.47767
946	951	IMVKCW	779.394	6.38464	5	No Drug	0	0	0	0	0
946	951	IMVKCW	779.394	6.3824	5	No Drug	10	0.237367	0.052463	7.58146	1.67566
946	951	IMVKCW	779.394	6.48015	5	No Drug	60	0.336889	0.0654725	10.7602	2.09118
946	951	IMVKCW	779.394	6.48853	5	No Drug	180	0.412683	0.062285	13.181	1.98937
946	951	IMVKCW	779.394	6.38679	5	No Drug	600	0.605357	0.070649	19.335	2.25652
946	951	IMVKCW	779.394	6.38077	5	No Drug	Full D	3.13089	0.024354	100	0.777862
946	952	IMVKCWM	910.435	6.8995	6	Erlotinib	0	0	0	0	0
946	952	IMVKCWM	910.435	6.90143	6	Erlotinib	10	0.166696	0.075062	4.24531	1.91162
946	952	IMVKCWM	910.435	6.90345	6	Erlotinib	60	0.270531	0.0880855	6.88969	2.2433
946	952	IMVKCWM	910.435	6.90674	6	Erlotinib	180	0.365031	0.0666005	9.29633	1.69613
946	952	IMVKCWM	910.435	6.90814	6	Erlotinib	600	0.46314	0.0679455	11.7949	1.73039
946	952	IMVKCWM	910.435	6.88866	6	No Drug	0	0	0	0	0
946	952	IMVKCWM	910.435	6.88425	6	No Drug	10	0.341011	0.0610535	8.68462	1.55487
946	952	IMVKCWM	910.435	6.97856	6	No Drug	60	0.525182	0.0676015	13.375	1.72163
946	952	IMVKCWM	910.435	6.98699	6	No Drug	180	0.614946	0.112188	15.661	2.85714
946	952	IMVKCWM	910.435	6.89113	6	No Drug	600	0.918767	0.135397	23.3985	3.44819
946	952	IMVKCWM	910.435	6.882	6	No Drug	Full D	3.92661	0.0966895	100	2.46242
948	963	VKCWMIDADSRPKFRE	1980.98	5.48723	14	Erlotinib	0	0	0	0	0
948	963	VKCWMIDADSRPKFRE	1980.98	5.49031	14	Erlotinib	10	2.98087	0.348179	37.8247	4.4181
948	963	VKCWMIDADSRPKFRE	1980.98	5.49038	14	Erlotinib	60	3.80224	0.215276	48.2471	2.73166
948	963	VKCWMIDADSRPKFRE	1980.98	5.49189	14	Erlotinib	180	4.13883	0.17077	52.5182	2.16693
948	963	VKCWMIDADSRPKFRE	1980.98	5.49391	14	Erlotinib	600	4.65555	0.160097	59.0749	2.03149
948	963	VKCWMIDADSRPKFRE	1980.98	5.48308	14	No Drug	0	0	0	0	0
948	963	VKCWMIDADSRPKFRE	1980.98	5.47889	14	No Drug	10	3.44874	0.0900415	43.7615	1.14255
948	963	VKCWMIDADSRPKFRE	1980.98	5.55453	14	No Drug	60	4.20432	0.290222	53.3492	3.68267
948	963	VKCWMIDADSRPKFRE	1980.98	5.52117	14	No Drug	180	4.65229	0.254366	59.0335	3.22769
948	963	VKCWMIDADSRPKFRE	1980.98	5.48227	14	No Drug	600	5.3694	0.165313	68.1331	2.09768
948	963	VKCWMIDADSRPKFRE	1980.98	5.47918	14	No Drug	Full D	7.88076	0.119334	100	1.51425
948	967	VKCWMIDADSRPKFRELIIE	2449.27	6.33803	18	Erlotinib	0	0	0	0	0
948	967	VKCWMIDADSRPKFRELIIE	2449.27	6.33102	18	Erlotinib	10	2.93299	0.526876	30.3533	5.45259
948	967	VKCWMIDADSRPKFRELIIE	2449.27	6.33294	18	Erlotinib	60	3.7274	0.41004	38.5745	4.24347
948	967	VKCWMIDADSRPKFRELIIE	2449.27	6.33449	18	Erlotinib	180	4.24019	0.393041	43.8813	4.06755
948	967	VKCWMIDADSRPKFRELIIE	2449.27	6.33695	18	Erlotinib	600	4.88472	0.525402	50.5515	5.43734
948	967	VKCWMIDADSRPKFRELIIE	2449.27	6.32153	18	No Drug	0	0	0	0	0
948	967	VKCWMIDADSRPKFRELIIE	2449.27	6.31816	18	No Drug	10	3.08157	0.133643	31.8909	1.38306
948	967	VKCWMIDADSRPKFRELIIE	2449.27	6.38788	18	No Drug	60	3.89423	0.375248	40.301	3.88341
948	967	VKCWMIDADSRPKFRELIIE	2449.27	6.39018	18	No Drug	180	4.41803	0.328288	45.7219	3.39743
948	967	VKCWMIDADSRPKFRELIIE	2449.27	6.32082	18	No Drug	600	5.44648	0.358824	56.3652	3.71344
948	967	VKCWMIDADSRPKFRELIIE	2449.27	6.31112	18	No Drug	Full D	9.66284	0.189354	100	1.95961
951	961	WMIDADSRPKF	1365.66	6.16204	9	Erlotinib	0	0	0	0	0
951	961	WMIDADSRPKF	1365.66	6.16437	9	Erlotinib	10	2.48185	0.267609	47.3214	5.10248
951	961	WMIDADSRPKF	1365.66	6.16479	9	Erlotinib	60	2.92217	0.246763	55.7169	4.70502
951	961	WMIDADSRPKF	1365.66	6.16731	9	Erlotinib	180	3.17771	0.253179	60.5893	4.82736
951	961	WMIDADSRPKF	1365.66	6.16907	9	Erlotinib	600	3.45427	0.125922	65.8624	2.40095
951	961	WMIDADSRPKF	1365.66	6.15783	9	No Drug	0	0	0	0	0
951	961	WMIDADSRPKF	1365.66	6.15317	9	No Drug	10	2.97401	0.11965	56.7053	2.28137
951	961	WMIDADSRPKF	1365.66	6.25405	9	No Drug	60	3.21795	0.241163	61.3565	4.59824
951	961	WMIDADSRPKF	1365.66	6.26065	9	No Drug	180	3.40293	0.218836	64.8835	4.17254
951	961	WMIDADSRPKF	1365.66	6.15754	9	No Drug	600	3.94182	0.109724	75.1585	2.0921
951	961	WMIDADSRPKF	1365.66	6.15386	9	No Drug	Full D	5.24467	0.046441	100	0.885489
951	963	WMIDADSRPKFRE	1650.81	5.50616	11	Erlotinib	0	0	0	0	0
951	963	WMIDADSRPKFRE	1650.81	5.50974	11	Erlotinib	10	3.01081	0.298054	46.4707	4.60035
951	963	WMIDADSRPKFRE	1650.81	5.50968	11	Erlotinib	60	3.75406	0.2214	57.9425	3.41722
951	963	WMIDADSRPKFRE	1650.81	5.51122	11	Erlotinib	180	4.1194	0.141403	63.5814	2.18249
951	963	WMIDADSRPKFRE	1650.81	5.5131	11	Erlotinib	600	4.59964	0.118521	70.9937	1.82932
951	963	WMIDADSRPKFRE	1650.81	5.5044	11	No Drug	0	0	0	0	0
951	963	WMIDADSRPKFRE	1650.81	5.49962	11	No Drug	10	3.49952	0.119901	54.0137	1.85063
951	963	WMIDADSRPKFRE	1650.81	5.58593	11	No Drug	60	4.06958	0.291085	62.8124	4.49278
951	963	WMIDADSRPKFRE	1650.81	5.59954	11	No Drug	180	4.41355	0.272944	68.1214	4.21279
951	963	WMIDADSRPKFRE	1650.81	5.50293	11	No Drug	600	5.11508	0.125239	78.9492	1.93301
951	963	WMIDADSRPKFRE	1650.81	5.49948	11	No Drug	Full D	6.47895	0.206945	100	3.19411
951	964	WMIDADSRPKFREL	1763.89	6.01448	12	Erlotinib	0	0	0	0	0
951	964	WMIDADSRPKFREL	1763.89	6.0168	12	Erlotinib	10	2.81975	0.359629	40.6863	5.1891
951	964	WMIDADSRPKFREL	1763.89	6.01824	12	Erlotinib	60	3.52495	0.234313	50.8616	3.3809
951	964	WMIDADSRPKFREL	1763.89	6.01906	12	Erlotinib	180	3.87712	0.155303	55.9431	2.24088
951	964	WMIDADSRPKFREL	1763.89	6.02127	12	Erlotinib	600	4.41581	0.205218	63.7158	2.9611
951	964	WMIDADSRPKFREL	1763.89	6.00951	12	No Drug	0	0	0	0	0
951	964	WMIDADSRPKFREL	1763.89	6.00545	12	No Drug	10	3.31083	0.122535	47.772	1.76807
951	964	WMIDADSRPKFREL	1763.89	6.00805	12	No Drug	60	4.02972	0.106435	58.145	1.53575
951	964	WMIDADSRPKFREL	1763.89	6.00987	12	No Drug	180	4.3681	0.184063	63.0275	2.65584
951	964	WMIDADSRPKFREL	1763.89	6.00872	12	No Drug	600	5.09145	0.18681	73.4647	2.69549
951	964	WMIDADSRPKFREL	1763.89	6.00477	12	No Drug	Full D	6.93047	0.117366	100	1.69347
951	967	WMIDADSRPKFRELIIE	2119.1	6.49746	15	Erlotinib	0	0	0	0	0
951	967	WMIDADSRPKFRELIIE	2119.1	6.49148	15	Erlotinib	10	2.82193	0.357719	33.3194	4.22371
951	967	WMIDADSRPKFRELIIE	2119.1	6.49252	15	Erlotinib	60	3.64722	0.279384	43.064	3.29878
951	967	WMIDADSRPKFRELIIE	2119.1	6.49375	15	Erlotinib	180	4.07002	0.289574	48.0561	3.4191
951	967	WMIDADSRPKFRELIIE	2119.1	6.49578	15	Erlotinib	600	4.69896	0.291692	55.4822	3.4441
951	967	WMIDADSRPKFRELIIE	2119.1	6.4807	15	No Drug	0	0	0	0	0
951	967	WMIDADSRPKFRELIIE	2119.1	6.47659	15	No Drug	10	3.14652	0.166842	37.152	1.96996
951	967	WMIDADSRPKFRELIIE	2119.1	6.52862	15	No Drug	60	3.93194	0.26253	46.4257	3.09979
951	967	WMIDADSRPKFRELIIE	2119.1	6.53231	15	No Drug	180	4.4316	0.245877	52.3254	2.90316
951	967	WMIDADSRPKFRELIIE	2119.1	6.47905	15	No Drug	600	5.17606	0.223746	61.1155	2.64184
951	967	WMIDADSRPKFRELIIE	2119.1	6.47084	15	No Drug	Full D	8.46931	0.196526	100	2.32045
952	964	MIDADSRPKFREL	1577.81	5.15552	11	Erlotinib	0	0	0	0	0
952	964	MIDADSRPKFREL	1577.81	5.16088	11	Erlotinib	10	2.33722	0.304889	37.5566	4.89922
952	964	MIDADSRPKFREL	1577.81	5.1638	11	Erlotinib	60	3.20203	0.237861	51.4532	3.82217
952	964	MIDADSRPKFREL	1577.81	5.1632	11	Erlotinib	180	3.48059	0.155437	55.9292	2.49769
952	964	MIDADSRPKFREL	1577.81	5.16712	11	Erlotinib	600	3.92709	0.134786	63.1041	2.16586
952	964	MIDADSRPKFREL	1577.81	5.15627	11	No Drug	0	0	0	0	0
952	964	MIDADSRPKFREL	1577.81	5.15557	11	No Drug	10	2.7793	0.203475	44.6604	3.26961
952	964	MIDADSRPKFREL	1577.81	5.15577	11	No Drug	60	3.54891	0.194049	57.027	3.11815
952	964	MIDADSRPKFREL	1577.81	5.15648	11	No Drug	180	3.78505	0.181723	60.8215	2.92009
952	964	MIDADSRPKFREL	1577.81	5.15566	11	No Drug	600	4.41694	0.203177	70.9753	3.26483
952	964	MIDADSRPKFREL	1577.81	5.15167	11	No Drug	Full D	6.2232	0.125431	100	2.01553
953	963	IDADSRPKFRE	1333.69	4.12626	9	Erlotinib	0	0	0	0	0
953	963	IDADSRPKFRE	1333.69	4.13567	9	Erlotinib	10	2.1602	0.239654	41.21	4.57186
953	963	IDADSRPKFRE	1333.69	4.13638	9	Erlotinib	60	2.69128	0.174819	51.3415	3.33502
953	963	IDADSRPKFRE	1333.69	4.13731	9	Erlotinib	180	2.96079	0.0863845	56.4827	1.64795
953	963	IDADSRPKFRE	1333.69	4.13864	9	Erlotinib	600	3.40717	0.127119	64.9984	2.42505
953	963	IDADSRPKFRE	1333.69	4.1332	9	No Drug	0	0	0	0	0
953	963	IDADSRPKFRE	1333.69	4.13047	9	No Drug	10	2.43026	0.08735	46.3618	1.66637
953	963	IDADSRPKFRE	1333.69	4.19625	9	No Drug	60	2.98472	0.204979	56.9393	3.91038
953	963	IDADSRPKFRE	1333.69	4.13413	9	No Drug	180	3.37336	0.141936	64.3534	2.7077
953	963	IDADSRPKFRE	1333.69	4.13244	9	No Drug	600	3.80956	0.116654	72.6748	2.22541
953	963	IDADSRPKFRE	1333.69	4.13075	9	No Drug	Full D	5.24193	0.0817735	100	1.55999
968	978	FSKMARDPQRY	1398.69	3.93366	9	Erlotinib	0	0	0	0	0
968	978	FSKMARDPQRY	1398.69	3.94305	9	Erlotinib	10	1.90616	0.266891	43.1112	6.0362
968	978	FSKMARDPQRY	1398.69	3.94464	9	Erlotinib	60	2.49102	0.165384	56.3387	3.74045
968	978	FSKMARDPQRY	1398.69	3.94581	9	Erlotinib	180	2.80882	0.0999145	63.5262	2.25974
968	978	FSKMARDPQRY	1398.69	3.94864	9	Erlotinib	600	3.21775	0.087362	72.775	1.97584
968	978	FSKMARDPQRY	1398.69	3.94034	9	No Drug	0	0	0	0	0
968	978	FSKMARDPQRY	1398.69	3.93764	9	No Drug	10	2.14193	0.0685765	48.4435	1.55098
968	978	FSKMARDPQRY	1398.69	4.01082	9	No Drug	60	2.7685	0.126795	62.6144	2.86769
968	978	FSKMARDPQRY	1398.69	4.01864	9	No Drug	180	3.08797	0.129328	69.8397	2.92497
968	978	FSKMARDPQRY	1398.69	3.94071	9	No Drug	600	3.62807	0.086536	82.0552	1.95716
968	978	FSKMARDPQRY	1398.69	3.93925	9	No Drug	Full D	4.4215	0.22192	100	5.01912
968	997	FSKMARDPQRYLVIQGDERMHLPSPTDSNF	3535.72	5.81576	26	Erlotinib	0	0	0	0	0
968	997	FSKMARDPQRYLVIQGDERMHLPSPTDSNF	3535.72	5.81173	26	Erlotinib	10	8.92314	0.786024	66.9086	5.89387
968	997	FSKMARDPQRYLVIQGDERMHLPSPTDSNF	3535.72	5.81333	26	Erlotinib	60	10.186	0.497461	76.3777	3.73012
968	997	FSKMARDPQRYLVIQGDERMHLPSPTDSNF	3535.72	5.81421	26	Erlotinib	180	10.5704	0.356914	79.2605	2.67626
968	997	FSKMARDPQRYLVIQGDERMHLPSPTDSNF	3535.72	5.81621	26	Erlotinib	600	11.1866	0.413446	83.8805	3.10016
968	997	FSKMARDPQRYLVIQGDERMHLPSPTDSNF	3535.72	5.80608	26	No Drug	0	0	0	0	0
968	997	FSKMARDPQRYLVIQGDERMHLPSPTDSNF	3535.72	5.80174	26	No Drug	10	9.2713	0.177108	69.5192	1.32801
968	997	FSKMARDPQRYLVIQGDERMHLPSPTDSNF	3535.72	5.86528	26	No Drug	60	10.2166	0.365474	76.6075	2.74044
968	997	FSKMARDPQRYLVIQGDERMHLPSPTDSNF	3535.72	5.83129	26	No Drug	180	10.8454	0.217509	81.3222	1.63095
968	997	FSKMARDPQRYLVIQGDERMHLPSPTDSNF	3535.72	5.80341	26	No Drug	600	11.6117	0.187335	87.0681	1.4047
968	997	FSKMARDPQRYLVIQGDERMHLPSPTDSNF	3535.72	5.80434	26	No Drug	Full D	13.3363	0.202956	100	1.52183
969	978	SKMARDPQRY	1251.63	3.93783	8	Erlotinib	0	0	0	0	0
969	978	SKMARDPQRY	1251.63	3.9442	8	Erlotinib	10	1.44455	0.263876	33.9453	6.2008
969	978	SKMARDPQRY	1251.63	3.94504	8	Erlotinib	60	2.04779	0.331536	48.1208	7.79073
969	978	SKMARDPQRY	1251.63	3.94616	8	Erlotinib	180	2.32847	0.271901	54.7164	6.38937
969	978	SKMARDPQRY	1251.63	3.94862	8	Erlotinib	600	2.65887	0.258815	62.4805	6.08187
969	978	SKMARDPQRY	1251.63	3.94047	8	No Drug	0	0	0	0	0
969	978	SKMARDPQRY	1251.63	3.93747	8	No Drug	10	1.53633	0.148237	36.1021	3.48342
969	978	SKMARDPQRY	1251.63	3.94045	8	No Drug	60	2.21632	0.277308	52.0811	6.51642
969	978	SKMARDPQRY	1251.63	3.94248	8	No Drug	180	2.27601	0.231242	53.4838	5.43392
969	978	SKMARDPQRY	1251.63	3.93968	8	No Drug	600	2.86623	0.29167	67.3532	6.85391
969	978	SKMARDPQRY	1251.63	3.93983	8	No Drug	Full D	4.25552	0.328859	100	7.72783
969	997	SKMARDPQRYLVIQGDERMHLPSPTDSNF	3388.65	5.74191	25	Erlotinib	0	0	0	0	0
969	997	SKMARDPQRYLVIQGDERMHLPSPTDSNF	3388.65	5.73944	25	Erlotinib	10	8.67265	0.616879	68.8161	4.89484
969	997	SKMARDPQRYLVIQGDERMHLPSPTDSNF	3388.65	5.73921	25	Erlotinib	60	10.058	0.334944	79.8088	2.65772
969	997	SKMARDPQRYLVIQGDERMHLPSPTDSNF	3388.65	5.74108	25	Erlotinib	180	10.2703	0.463054	81.4933	3.67426
969	997	SKMARDPQRYLVIQGDERMHLPSPTDSNF	3388.65	5.74439	25	Erlotinib	600	10.9119	0.322025	86.5839	2.55521
969	997	SKMARDPQRYLVIQGDERMHLPSPTDSNF	3388.65	5.73422	25	No Drug	0	0	0	0	0
969	997	SKMARDPQRYLVIQGDERMHLPSPTDSNF	3388.65	5.72837	25	No Drug	10	8.8963	0.23924	70.5907	1.89833
969	997	SKMARDPQRYLVIQGDERMHLPSPTDSNF	3388.65	5.73208	25	No Drug	60	10.0242	0.361422	79.5406	2.86783
969	997	SKMARDPQRYLVIQGDERMHLPSPTDSNF	3388.65	5.78333	25	No Drug	180	10.5441	0.349677	83.6658	2.77463
969	997	SKMARDPQRYLVIQGDERMHLPSPTDSNF	3388.65	5.73079	25	No Drug	600	11.1934	0.295313	88.818	2.34326
969	997	SKMARDPQRYLVIQGDERMHLPSPTDSNF	3388.65	5.7302	25	No Drug	Full D	12.6026	0.525492	100	4.1697
979	985	LVIQGDE	773.404	4.8741	6	Erlotinib	0	0	0	0	0
979	985	LVIQGDE	773.404	4.87206	6	Erlotinib	10	1.76448	0.220517	70.2628	8.78111
979	985	LVIQGDE	773.404	4.87204	6	Erlotinib	60	1.98695	0.210519	79.1217	8.38302
979	985	LVIQGDE	773.404	4.87292	6	Erlotinib	180	2.12921	0.106846	84.7866	4.2547
979	985	LVIQGDE	773.404	4.87521	6	Erlotinib	600	2.35961	0.097928	93.961	3.89956
979	985	LVIQGDE	773.404	4.87118	6	No Drug	0	0	0	0	0
979	985	LVIQGDE	773.404	4.86496	6	No Drug	10	1.97564	0.0787405	78.6713	3.1355
979	985	LVIQGDE	773.404	4.95154	6	No Drug	60	2.1004	0.164846	83.6392	6.56428
979	985	LVIQGDE	773.404	4.94973	6	No Drug	180	2.30534	0.142932	91.8003	5.69167
979	985	LVIQGDE	773.404	4.86756	6	No Drug	600	2.49702	0.0670735	99.433	2.67091
979	985	LVIQGDE	773.404	4.86761	6	No Drug	Full D	2.51126	0.156057	100	6.21429
979	997	LVIQGDERMHLPSPTDSNF	2156.04	6.05579	16	Erlotinib	0	0	0	0	0
979	997	LVIQGDERMHLPSPTDSNF	2156.04	6.05459	16	Erlotinib	10	6.79731	0.318082	83.1065	3.88899
979	997	LVIQGDERMHLPSPTDSNF	2156.04	6.05485	16	Erlotinib	60	7.25445	0.417386	88.6956	5.10312
979	997	LVIQGDERMHLPSPTDSNF	2156.04	6.05566	16	Erlotinib	180	7.20372	0.234678	88.0753	2.86927
979	997	LVIQGDERMHLPSPTDSNF	2156.04	6.05786	16	Erlotinib	600	7.83571	0.23611	95.8022	2.88676
979	997	LVIQGDERMHLPSPTDSNF	2156.04	6.04878	16	No Drug	0	0	0	0	0
979	997	LVIQGDERMHLPSPTDSNF	2156.04	6.04369	16	No Drug	10	7.14351	0.211622	87.3391	2.58737
979	997	LVIQGDERMHLPSPTDSNF	2156.04	6.10053	16	No Drug	60	7.29806	0.304506	89.2287	3.723
979	997	LVIQGDERMHLPSPTDSNF	2156.04	6.1045	16	No Drug	180	7.43257	0.164677	90.8734	2.01341
979	997	LVIQGDERMHLPSPTDSNF	2156.04	6.04751	16	No Drug	600	7.67522	0.156883	93.8401	1.91811
979	997	LVIQGDERMHLPSPTDSNF	2156.04	6.04649	16	No Drug	Full D	8.17904	0.095684	100	1.16987
986	997	RMHLPSPTDSNF	1401.66	5.56771	9	Erlotinib	0	0	0	0	0
986	997	RMHLPSPTDSNF	1401.66	5.56942	9	Erlotinib	10	3.62285	0.22503	86.1119	5.34876
986	997	RMHLPSPTDSNF	1401.66	5.56824	9	Erlotinib	60	3.68438	0.284814	87.5744	6.76977
986	997	RMHLPSPTDSNF	1401.66	5.5701	9	Erlotinib	180	3.50735	0.185231	83.3665	4.40277
986	997	RMHLPSPTDSNF	1401.66	5.5723	9	Erlotinib	600	3.62898	0.171161	86.2575	4.06835
986	997	RMHLPSPTDSNF	1401.66	5.56332	9	No Drug	0	0	0	0	0
986	997	RMHLPSPTDSNF	1401.66	5.5584	9	No Drug	10	3.95167	0.153962	93.9275	3.65953
986	997	RMHLPSPTDSNF	1401.66	5.6495	9	No Drug	60	3.70711	0.342944	88.1147	8.15146
986	997	RMHLPSPTDSNF	1401.66	5.64925	9	No Drug	180	3.7809	0.246375	89.8687	5.85611
986	997	RMHLPSPTDSNF	1401.66	5.5619	9	No Drug	600	3.90544	0.140212	92.8288	3.33272
986	997	RMHLPSPTDSNF	1401.66	5.55994	9	No Drug	Full D	4.20714	0.157613	100	3.74632
998	1004	YRALMDE	897.413	5.21229	6	Erlotinib	0	0	0	0	0
998	1004	YRALMDE	897.413	5.2183	6	Erlotinib	10	2.70557	0.1289	94.5316	4.50372
998	1004	YRALMDE	897.413	5.21991	6	Erlotinib	60	2.98993	0.097405	104.467	3.4033
998	1004	YRALMDE	897.413	5.22059	6	Erlotinib	180	3.01356	0.087442	105.293	3.05519
998	1004	YRALMDE	897.413	5.22359	6	Erlotinib	600	3.06866	0.0875105	107.218	3.05759
998	1004	YRALMDE	897.413	5.21606	6	No Drug	0	0	0	0	0
998	1004	YRALMDE	897.413	5.2117	6	No Drug	10	2.81516	0.103439	98.3608	3.61412
998	1004	YRALMDE	897.413	5.28337	6	No Drug	60	2.88505	0.149116	100.803	5.21005
998	1004	YRALMDE	897.413	5.28516	6	No Drug	180	2.9746	0.140477	103.932	4.90822
998	1004	YRALMDE	897.413	5.21357	6	No Drug	600	3.06286	0.0911975	107.015	3.18641
998	1004	YRALMDE	897.413	5.21147	6	No Drug	Full D	2.86208	0.093653	100	3.27221
998	1007	YRALMDEEDM	1272.52	5.86601	9	Erlotinib	0	0	0	0	0
998	1007	YRALMDEEDM	1272.52	5.87385	9	Erlotinib	10	4.25807	0.138283	94.8457	3.08015
998	1007	YRALMDEEDM	1272.52	5.87384	9	Erlotinib	60	4.64264	0.163884	103.412	3.6504
998	1007	YRALMDEEDM	1272.52	5.87641	9	Erlotinib	180	4.6375	0.141478	103.297	3.15133
998	1007	YRALMDEEDM	1272.52	5.87868	9	Erlotinib	600	4.73201	0.174358	105.402	3.88372
998	1007	YRALMDEEDM	1272.52	5.87026	9	No Drug	0	0	0	0	0
998	1007	YRALMDEEDM	1272.52	5.86497	9	No Drug	10	4.42909	0.106847	98.655	2.37994
998	1007	YRALMDEEDM	1272.52	5.9569	9	No Drug	60	4.58618	0.070212	102.154	1.56392
998	1007	YRALMDEEDM	1272.52	5.86916	9	No Drug	180	4.7103	0.0396725	104.919	0.883678
998	1007	YRALMDEEDM	1272.52	5.86801	9	No Drug	600	4.76667	0.068733	106.174	1.53098
998	1007	YRALMDEEDM	1272.52	5.86739	9	No Drug	Full D	4.48948	0.103625	100	2.30817
998	1008	YRALMDEEDMD	1387.55	5.65378	10	Erlotinib	0	0	0	0	0
998	1008	YRALMDEEDMD	1387.55	5.66427	10	Erlotinib	10	4.5275	0.210794	91.6405	4.26666
998	1008	YRALMDEEDMD	1387.55	5.66321	10	Erlotinib	60	4.853	0.192712	98.2289	3.90066
998	1008	YRALMDEEDMD	1387.55	5.66573	10	Erlotinib	180	4.88167	0.166816	98.8093	3.3765
998	1008	YRALMDEEDMD	1387.55	5.66754	10	Erlotinib	600	4.982	0.142428	100.84	2.88286
998	1008	YRALMDEEDMD	1387.55	5.66007	10	No Drug	0	0	0	0	0
998	1008	YRALMDEEDMD	1387.55	5.65514	10	No Drug	10	4.64123	0.156576	93.9425	3.16922
998	1008	YRALMDEEDMD	1387.55	5.65968	10	No Drug	60	4.97512	0.0946145	100.701	1.91508
998	1008	YRALMDEEDMD	1387.55	5.65864	10	No Drug	180	4.99079	0.070336	101.018	1.42366
998	1008	YRALMDEEDMD	1387.55	5.65773	10	No Drug	600	5.07656	0.100593	102.754	2.03609
998	1008	YRALMDEEDMD	1387.55	5.6572	10	No Drug	Full D	4.9405	0.057973	100	1.17342
1003	1008	DEEDMD	753.224	3.89598	5	Erlotinib	0	0	0	0	0
1003	1008	DEEDMD	753.224	3.9206	5	Erlotinib	10	1.99456	0.115653	87.0458	5.04731
1003	1008	DEEDMD	753.224	3.92354	5	Erlotinib	60	2.04984	0.104816	89.4585	4.57435
1003	1008	DEEDMD	753.224	3.92415	5	Erlotinib	180	1.95427	0.0870685	85.2876	3.79982
1003	1008	DEEDMD	753.224	3.92599	5	Erlotinib	600	2.01687	0.113153	88.0197	4.93819
1003	1008	DEEDMD	753.224	3.91699	5	No Drug	0	0	0	0	0
1003	1008	DEEDMD	753.224	3.91651	5	No Drug	10	2.14094	0.086864	93.4341	3.79089
1003	1008	DEEDMD	753.224	4.01267	5	No Drug	60	1.92803	0.16076	84.1424	7.01584
1003	1008	DEEDMD	753.224	4.01064	5	No Drug	180	2.04603	0.0914045	89.2921	3.98905
1003	1008	DEEDMD	753.224	3.9183	5	No Drug	600	2.11123	0.0740655	92.1376	3.23234
1003	1008	DEEDMD	753.224	3.92107	5	No Drug	Full D	2.29139	0.110732	100	4.83253
1007	1015	MDDVVDADE	1008.38	4.98827	8	Erlotinib	0	0	0	0	0
1007	1015	MDDVVDADE	1008.38	4.99963	8	Erlotinib	10	2.68552	0.204223	66.0692	5.02429
1007	1015	MDDVVDADE	1008.38	4.99348	8	Erlotinib	60	3.3171	0.139667	81.6073	3.43609
1007	1015	MDDVVDADE	1008.38	4.9947	8	Erlotinib	180	3.26363	0.127146	80.2919	3.12806
1007	1015	MDDVVDADE	1008.38	4.99755	8	Erlotinib	600	3.27506	0.147477	80.5731	3.62823
1007	1015	MDDVVDADE	1008.38	4.99306	8	No Drug	0	0	0	0	0
1007	1015	MDDVVDADE	1008.38	4.98856	8	No Drug	10	2.87317	0.0660865	70.6857	1.62586
1007	1015	MDDVVDADE	1008.38	5.08103	8	No Drug	60	3.18387	0.178746	78.3297	4.39751
1007	1015	MDDVVDADE	1008.38	4.9899	8	No Drug	180	3.38908	0.055402	83.3783	1.363
1007	1015	MDDVVDADE	1008.38	4.99022	8	No Drug	600	3.35299	0.111853	82.4904	2.75182
1007	1015	MDDVVDADE	1008.38	4.9898	8	No Drug	Full D	4.06471	0.0652425	100	1.6051
1008	1015	DDVVDADE	877.342	4.33629	7	Erlotinib	0	0	0	0	0
1008	1015	DDVVDADE	877.342	4.34376	7	Erlotinib	10	2.77925	0.146264	78.4777	4.13006
1008	1015	DDVVDADE	877.342	4.34348	7	Erlotinib	60	3.22515	0.12153	91.0686	3.43164
1008	1015	DDVVDADE	877.342	4.34407	7	Erlotinib	180	3.21301	0.104445	90.7257	2.94921
1008	1015	DDVVDADE	877.342	4.34604	7	Erlotinib	600	3.29061	0.139305	92.9171	3.93355
1008	1015	DDVVDADE	877.342	4.34435	7	No Drug	0	0	0	0	0
1008	1015	DDVVDADE	877.342	4.33817	7	No Drug	10	2.90609	0.089344	82.0593	2.52281
1008	1015	DDVVDADE	877.342	4.43612	7	No Drug	60	3.13991	0.130805	88.6617	3.69354
1008	1015	DDVVDADE	877.342	4.42745	7	No Drug	180	3.24771	0.133002	91.7056	3.75559
1008	1015	DDVVDADE	877.342	4.33903	7	No Drug	600	3.37389	0.060635	95.2684	1.71215
1008	1015	DDVVDADE	877.342	4.33993	7	No Drug	Full D	3.54145	0.087927	100	2.48279
1009	1015	DVVDADE	762.315	4.22463	6	Erlotinib	0	0	0	0	0
1009	1015	DVVDADE	762.315	4.23288	6	Erlotinib	10	2.52507	0.113873	75.9028	3.42297
1009	1015	DVVDADE	762.315	4.23033	6	Erlotinib	60	2.79687	0.103958	84.073	3.12494
1009	1015	DVVDADE	762.315	4.23066	6	Erlotinib	180	2.74599	0.0737455	82.5434	2.21676
1009	1015	DVVDADE	762.315	4.23335	6	Erlotinib	600	2.80598	0.078513	84.3467	2.36007
1009	1015	DVVDADE	762.315	4.23315	6	No Drug	0	0	0	0	0
1009	1015	DVVDADE	762.315	4.22641	6	No Drug	10	2.64095	0.0801955	79.3859	2.41065
1009	1015	DVVDADE	762.315	4.30427	6	No Drug	60	2.77132	0.108871	83.3049	3.27262
1009	1015	DVVDADE	762.315	4.3056	6	No Drug	180	2.83032	0.0977195	85.0784	2.93741
1009	1015	DVVDADE	762.315	4.22799	6	No Drug	600	2.89378	0.068533	86.9861	2.06008
1009	1015	DVVDADE	762.315	4.22774	6	No Drug	Full D	3.32672	0.041338	100	1.24261
1010	1015	VVDADE	647.288	3.41781	5	Erlotinib	0	0	0	0	0
1010	1015	VVDADE	647.288	3.40525	5	Erlotinib	10	2.14186	0.070803	79.5295	2.62899
1010	1015	VVDADE	647.288	3.43641	5	Erlotinib	60	2.25261	0.0951665	83.6417	3.53363
1010	1015	VVDADE	647.288	3.42579	5	Erlotinib	180	2.17914	0.074912	80.9137	2.78156
1010	1015	VVDADE	647.288	3.42664	5	Erlotinib	600	2.21723	0.0660425	82.328	2.45223
1010	1015	VVDADE	647.288	3.42197	5	No Drug	0	0	0	0	0
1010	1015	VVDADE	647.288	3.41611	5	No Drug	10	2.20214	0.0527125	81.7678	1.95727
1010	1015	VVDADE	647.288	3.4916	5	No Drug	60	2.24496	0.112534	83.3577	4.17852
1010	1015	VVDADE	647.288	3.50297	5	No Drug	180	2.26959	0.0758065	84.2724	2.81477
1010	1015	VVDADE	647.288	3.41756	5	No Drug	600	2.3318	0.0370925	86.582	1.37728
1010	1015	VVDADE	647.288	3.41236	5	No Drug	Full D	2.69317	0.0184625	100	0.685532
1015	1022	EYLIPQQG	947.483	5.6812	6	Erlotinib	0	0	0	0	0
1015	1022	EYLIPQQG	947.483	5.68089	6	Erlotinib	10	3.56199	0.111666	90.5531	2.83878
1015	1022	EYLIPQQG	947.483	5.67858	6	Erlotinib	60	3.87556	0.13972	98.5248	3.55197
1015	1022	EYLIPQQG	947.483	5.68022	6	Erlotinib	180	3.9943	0.099831	101.543	2.53791
1015	1022	EYLIPQQG	947.483	5.68321	6	Erlotinib	600	4.02141	0.119072	102.233	3.02706
1015	1022	EYLIPQQG	947.483	5.67878	6	No Drug	0	0	0	0	0
1015	1022	EYLIPQQG	947.483	5.67246	6	No Drug	10	3.60039	0.108676	91.5293	2.76277
1015	1022	EYLIPQQG	947.483	5.77756	6	No Drug	60	3.89571	0.134583	99.0372	3.42139
1015	1022	EYLIPQQG	947.483	5.78351	6	No Drug	180	4.00377	0.068585	101.784	1.74357
1015	1022	EYLIPQQG	947.483	5.67481	6	No Drug	600	4.02713	0.0773735	102.378	1.967
1015	1022	EYLIPQQG	947.483	5.67407	6	No Drug	Full D	3.93359	0.148238	100	3.76853
1016	1022	YLIPQQG	818.441	5.40142	5	Erlotinib	0	0	0	0	0
1016	1022	YLIPQQG	818.441	5.39631	5	Erlotinib	10	2.7816	0.089532	81.1939	2.61341
1016	1022	YLIPQQG	818.441	5.39572	5	Erlotinib	60	3.19449	0.100326	93.2463	2.9285
1016	1022	YLIPQQG	818.441	5.39627	5	Erlotinib	180	3.16624	0.0621975	92.4216	1.81552
1016	1022	YLIPQQG	818.441	5.39906	5	Erlotinib	600	3.16934	0.069878	92.5119	2.03972
1016	1022	YLIPQQG	818.441	5.39667	5	No Drug	0	0	0	0	0
1016	1022	YLIPQQG	818.441	5.38932	5	No Drug	10	2.92812	0.0610465	85.4709	1.78193
1016	1022	YLIPQQG	818.441	5.4736	5	No Drug	60	3.12415	0.07603	91.193	2.21929
1016	1022	YLIPQQG	818.441	5.47102	5	No Drug	180	3.20247	0.0657445	93.479	1.91906
1016	1022	YLIPQQG	818.441	5.39105	5	No Drug	600	3.23589	0.0370955	94.4546	1.08281
1016	1022	YLIPQQG	818.441	5.38887	5	No Drug	Full D	3.42587	0.0362305	100	1.05756

[truncated: 12 more sheets: Figs 4-6 HDX Del747-750>P, Figs 4-6 HDX L747P, Fig. 4c data, Fig 5b HDX data WT + erlotinib, Suppl. Fig.1b Gels, Suppl. Fig. 1c Gels, Suppl. Figs. 2a-h data, Suppl. Figs. 3a-d data, Suppl. Fig. 3e data, Suppl. Fig. 6 HDX Del747-749, Suppl. Fig. 8 data, Suppl. Fig. 11 data]
